# Supplementary material for: Fever-like temperature impacts on Staphylococcus aureus and Pseudomonas aeruginosa interaction, physiology, and virulence both in vitro and in vivo
Source: BMC Biol. 2024 Feb 5;22:27. doi: 10.1186/s12915-024-01830-3 (PMC10845740; doi:10.1186/s12915-024-01830-3)
Supplement: Supplementary file 2 — Additional file 2: Table S1. Differentially expressed genes in S. aureus. [file 12915_2024_1830_MOESM2_ESM.xlsx]

## Sheet: SA mono 39⁰C vs 37⁰C
Gene	Locus_tag	Function	Biological Process	Comparison	Fold Change
ldhA	SAUSA300_0235	L-lactate dehydrogenase	Anaerobiosis	SA mono 39⁰C vs 37⁰C	-19.1667
nirR	SAUSA300_2347	nitrite reductase transcriptional regulator NirR	Anaerobiosis	SA mono 39⁰C vs 37⁰C	-11.9167
-	SAUSA300_2313	L-lactate permease	Anaerobiosis	SA mono 39⁰C vs 37⁰C	-10.6364
pflA	SAUSA300_0221	pyruvate formate-lyase activating enzyme	Anaerobiosis	SA mono 39⁰C vs 37⁰C	-9.1
adh	SAUSA300_0594	alcohol dehydrogenase	Anaerobiosis	SA mono 39⁰C vs 37⁰C	-8.57143
pflB	SAUSA300_0220	formate acetyltransferase	Anaerobiosis	SA mono 39⁰C vs 37⁰C	-8.35484
nirB	SAUSA300_2346	nitrite reductase [NAD(P)H], large subunit	Anaerobiosis	SA mono 39⁰C vs 37⁰C	-8.11429
nirD	SAUSA300_2345	nitrite reductase [NAD(P)H], small subunit	Anaerobiosis	SA mono 39⁰C vs 37⁰C	-5.87324
-	SAUSA300_2343	respiratory nitrate reductase, alpha subunit	Anaerobiosis	SA mono 39⁰C vs 37⁰C	-5.58252
-	SAUSA300_2344	uroporphyrin-III C-methyl transferase	Anaerobiosis	SA mono 39⁰C vs 37⁰C	-5.01176
-	SAUSA300_2349	formate/nitrite transporter family protein	Anaerobiosis	SA mono 39⁰C vs 37⁰C	-4.16667
narH	SAUSA300_2342	respiratory nitrate reductase, beta subunit	Anaerobiosis	SA mono 39⁰C vs 37⁰C	-3.66667
ddh	SAUSA300_2463	D-lactate dehydrogenase	Anaerobiosis	SA mono 39⁰C vs 37⁰C	-2.96774
narJ	SAUSA300_2341	respiratory nitrate reductase, subunit delta	Anaerobiosis	SA mono 39⁰C vs 37⁰C	-2.95783
narK	SAUSA300_2333	nitrite extrusion protein	Anaerobiosis	SA mono 39⁰C vs 37⁰C	-2.8349
-	SAUSA300_2537	L-lactate dehydrogenase	Anaerobiosis	SA mono 39⁰C vs 37⁰C	-2.8125
narI	SAUSA300_2340	respiratory nitrate reductase, gamma subunit	Anaerobiosis	SA mono 39⁰C vs 37⁰C	-2.52273
nrdD	SAUSA300_2551	anaerobic ribonucleoside triphosphate reductase	Anaerobiosis	SA mono 39⁰C vs 37⁰C	-2.01538
nrdG	SAUSA300_2550	anaerobic ribonucleotide reductase, small subunit	Anaerobiosis	SA mono 39⁰C vs 37⁰C	-1.96
srrB	SAUSA300_1441	respiratory response protein, SrrB	Anaerobiosis	SA mono 39⁰C vs 37⁰C	-1.94872
srrA	SAUSA300_1442	respiratory response protein, SrrA	Anaerobiosis	SA mono 39⁰C vs 37⁰C	-1.7156
-	SAUSA300_0055	alcohol dehydrogenase, zinc-containing	Anaerobiosis	SA mono 39⁰C vs 37⁰C	13.6
-	SAUSA300_2453	ABC transporter ATP-binding protein	Antibiotics' resistance	SA mono 39⁰C vs 37⁰C	-9.33333
-	SAUSA300_2454	membrane spanning protein	Antibiotics' resistance	SA mono 39⁰C vs 37⁰C	-8
-	SAUSA300_2298	multidrug resistance protein B, drug resistance transporter	Antibiotics' resistance	SA mono 39⁰C vs 37⁰C	-3.84314
epiG	SAUSA300_1760	lantibiotic epidermin immunity protein F	Antibiotics' resistance	SA mono 39⁰C vs 37⁰C	4.15385
epiF	SAUSA300_1762	lantibiotic epidermin immunity protein F	Antibiotics' resistance	SA mono 39⁰C vs 37⁰C	4.21429
ilvA	SAUSA300_1330	threonine dehydratase	Carbon Metabolism	SA mono 39⁰C vs 37⁰C	-34.5
-	SAUSA300_1329	amino acid permease	Carbon Metabolism	SA mono 39⁰C vs 37⁰C	-29
ald	SAUSA300_1331	alanine dehydrogenase	Carbon Metabolism	SA mono 39⁰C vs 37⁰C	-27.5
-	SAUSA300_0504	pyridoxal biosynthesis lyase PdxS	Carbon Metabolism	SA mono 39⁰C vs 37⁰C	-7.875
nupC	SAUSA300_0506	pyrimidine nucleoside transport protein	Carbon Metabolism	SA mono 39⁰C vs 37⁰C	-6.25
-	SAUSA300_0505	glutamine amidotransferase subunit PdxT	Carbon Metabolism	SA mono 39⁰C vs 37⁰C	-5.97222
glpD	SAUSA300_1193	aerobic glycerol-3-phosphate dehydrogenase	Carbon Metabolism	SA mono 39⁰C vs 37⁰C	-5.13043
xpt	SAUSA300_0386	xanthine phosphoribosyltransferase	Carbon Metabolism	SA mono 39⁰C vs 37⁰C	-4.18072
glnA	SAUSA300_1201	glutamine synthetase, type I	Carbon Metabolism	SA mono 39⁰C vs 37⁰C	-3.85124
glnR	SAUSA300_1200	glutamine synthetase repressor	Carbon Metabolism	SA mono 39⁰C vs 37⁰C	-3.81884
cydA	SAUSA300_0986	cytochrome D ubiquinol oxidase, subunit I	Cytochromes and Energy Generation	SA mono 39⁰C vs 37⁰C	-3.45833
speG	SAUSA300_0053	spermidine N(1)-acetyltransferase	Carbon Metabolism	SA mono 39⁰C vs 37⁰C	-3.38095
-	SAUSA300_1231	gamma-aminobutyrate permease	Carbon Metabolism	SA mono 39⁰C vs 37⁰C	-3.33333
cydA	SAUSA300_0987	cytochrome D ubiquinol oxidase, subunit II	Cytochromes and Energy Generation	SA mono 39⁰C vs 37⁰C	-3.14286
pbuX	SAUSA300_0387	xanthine permease	Carbon Metabolism	SA mono 39⁰C vs 37⁰C	-2.93913
panB	SAUSA300_2534	3-methyl-2-oxobutanoate hydroxymethyltransferase	Carbon Metabolism	SA mono 39⁰C vs 37⁰C	-2.72727
gmk	SAUSA300_1102	guanylate kinase	Carbon Metabolism	SA mono 39⁰C vs 37⁰C	-2.62602
pyrD	SAUSA300_2526	dihydroorotate dehydrogenase 2	Carbon Metabolism	SA mono 39⁰C vs 37⁰C	-2.55556
galU	SAUSA300_2439	UTP-glucose-1-phosphate uridylyltransferase	Carbon Metabolism	SA mono 39⁰C vs 37⁰C	-2.35714
panC	SAUSA300_2533	pantoate--beta-alanine ligase	Carbon Metabolism	SA mono 39⁰C vs 37⁰C	-2.28571
carB	SAUSA300_1096	carbamoyl phosphate synthase large subunit	Carbon Metabolism	SA mono 39⁰C vs 37⁰C	-2.24113
panD	SAUSA300_2532	aspartate alpha-decarboxylase	Carbon Metabolism	SA mono 39⁰C vs 37⁰C	-2.23256
atpA	SAUSA300_2060	F0F1 ATP synthase subunit alpha	Carbon Metabolism	SA mono 39⁰C vs 37⁰C	-2.17974
pyrE	SAUSA300_1098	orotate phosphoribosyltransferase	Carbon Metabolism	SA mono 39⁰C vs 37⁰C	-2.17341
purB	SAUSA300_1889	adenylosuccinate lyase	Carbon Metabolism	SA mono 39⁰C vs 37⁰C	-2.16071
-	SAUSA300_2286	hypothetical protein	Carbon Metabolism	SA mono 39⁰C vs 37⁰C	-2.16
pyrF	SAUSA300_1097	orotidine 5'-phosphate decarboxylase	Carbon Metabolism	SA mono 39⁰C vs 37⁰C	-2.15569
atpG	SAUSA300_2059	F0F1 ATP synthase subunit gamma	Carbon Metabolism	SA mono 39⁰C vs 37⁰C	-2.14655
atpH	SAUSA300_2061	F0F1 ATP synthase subunit delta	Carbon Metabolism	SA mono 39⁰C vs 37⁰C	-2.08414
galM	SAUSA300_2285	aldose 1-epimerase	Carbon Metabolism	SA mono 39⁰C vs 37⁰C	-2.07407
-	SAUSA300_2504	acyltransferase	Carbon Metabolism	SA mono 39⁰C vs 37⁰C	-2.04545
atpF	SAUSA300_2062	F0F1 ATP synthase subunit B	Carbon Metabolism	SA mono 39⁰C vs 37⁰C	-2.04215
atpE	SAUSA300_2063	F0F1 ATP synthase subunit C	Carbon Metabolism	SA mono 39⁰C vs 37⁰C	-2.00408
aroE	SAUSA300_1555	shikimate 5-dehydrogenase	Carbon Metabolism	SA mono 39⁰C vs 37⁰C	-1.97778
pyrR	SAUSA300_1091	bifunctional pyrimidine regulatory protein PyrR uracil phosphoribosyltransferase	Carbon Metabolism	SA mono 39⁰C vs 37⁰C	-1.95455
folK	SAUSA300_0494	2-amino-4-hydroxy-6-hydroxymethyldihydropteridine pyrophosphokinase	Carbon Metabolism	SA mono 39⁰C vs 37⁰C	-1.92157
-	SAUSA300_1648	putative NADP-dependent malic enzyme	Carbon Metabolism	SA mono 39⁰C vs 37⁰C	-1.90196
-	SAUSA300_1470	geranyltranstransferase	Carbon Metabolism	SA mono 39⁰C vs 37⁰C	-1.89189
atpD	SAUSA300_2058	F0F1 ATP synthase subunit beta	Carbon Metabolism	SA mono 39⁰C vs 37⁰C	-1.88838
pfkA	SAUSA300_1645	6-phosphofructokinase	Carbon Metabolism	SA mono 39⁰C vs 37⁰C	-1.88462
-	SAUSA300_1172	M16 family peptidase	Carbon Metabolism	SA mono 39⁰C vs 37⁰C	-1.85
folB	SAUSA300_0493	dihydroneopterin aldolase	Carbon Metabolism	SA mono 39⁰C vs 37⁰C	-1.84375
accB	SAUSA300_1476	acetyl-CoA carboxylase, biotin carboxyl carrier protein	Carbon Metabolism	SA mono 39⁰C vs 37⁰C	-1.83178
-	SAUSA300_0785	acetyltransferase	Carbon Metabolism	SA mono 39⁰C vs 37⁰C	-1.81159
-	SAUSA300_1899	hypothetical protein	Carbon Metabolism	SA mono 39⁰C vs 37⁰C	-1.80982
-	SAUSA300_1333	hypothetical protein	Carbon Metabolism	SA mono 39⁰C vs 37⁰C	-1.80645
nadD	SAUSA300_1553	nicotinate (nicotinamide) nucleotide adenylyltransferase	Carbon Metabolism	SA mono 39⁰C vs 37⁰C	-1.78873
atpB	SAUSA300_2064	F0F1 ATP synthase subunit A	Carbon Metabolism	SA mono 39⁰C vs 37⁰C	-1.77329
-	SAUSA300_1352	hypothetical protein	Carbon Metabolism	SA mono 39⁰C vs 37⁰C	-1.76923
accC	SAUSA300_1475	acetyl-CoA carboxylase biotin carboxylase subunit	Carbon Metabolism	SA mono 39⁰C vs 37⁰C	-1.76744
panE	SAUSA300_2388	2-dehydropantoate 2-reductase	Carbon Metabolism	SA mono 39⁰C vs 37⁰C	-1.76316
ddl	SAUSA300_2039	D-alanyl-alanine synthetase A	Carbon Metabolism	SA mono 39⁰C vs 37⁰C	-1.75
atpC	SAUSA300_2057	F0F1 ATP synthase subunit epsilon	Carbon Metabolism	SA mono 39⁰C vs 37⁰C	-1.72624
fba	SAUSA300_2079	fructose-bisphosphate aldolase	Carbon Metabolism	SA mono 39⁰C vs 37⁰C	-1.69218
carA	SAUSA300_1095	carbamoyl phosphate synthase small subunit	Carbon Metabolism	SA mono 39⁰C vs 37⁰C	-1.68182
pyrP	SAUSA300_1092	uracil permease	Carbon Metabolism	SA mono 39⁰C vs 37⁰C	-1.67797
cmk	SAUSA300_1367	cytidylate kinase	Carbon Metabolism	SA mono 39⁰C vs 37⁰C	-1.67797
pyrB	SAUSA300_1093	aspartate carbamoyltransferase catalytic subunit	Carbon Metabolism	SA mono 39⁰C vs 37⁰C	-1.66346
accA	SAUSA300_1646	acetyl-CoA carboxylase carboxyltransferase subunit alpha	Carbon Metabolism	SA mono 39⁰C vs 37⁰C	-1.63235
-	SAUSA300_1673	1-acyl-sn-glycerol-3-phosphate acyltransferases	Carbon Metabolism	SA mono 39⁰C vs 37⁰C	-1.62745
accD	SAUSA300_1647	acetyl-CoA carboxylase subunit beta	Carbon Metabolism	SA mono 39⁰C vs 37⁰C	-1.62687
pyk	SAUSA300_1644	pyruvate kinase	Carbon Metabolism	SA mono 39⁰C vs 37⁰C	-1.58924
ppaC	SAUSA300_1900	putative manganese-dependent inorganic pyrophosphatase	Carbon Metabolism	SA mono 39⁰C vs 37⁰C	-1.58605
coaD	SAUSA300_1024	phosphopantetheine adenylyltransferase	Carbon Metabolism	SA mono 39⁰C vs 37⁰C	-1.56
fni	SAUSA300_2292	isopentenyl pyrophosphate isomerase	Carbon Metabolism	SA mono 39⁰C vs 37⁰C	-1.54348
folE	SAUSA300_0713	7-cyano-7-deazaguanine reductase	Carbon Metabolism	SA mono 39⁰C vs 37⁰C	-1.54054
-	SAUSA300_2095	hypothetical protein	Carbon Metabolism	SA mono 39⁰C vs 37⁰C	-1.53488
-	SAUSA300_1173	putative acetoacetyl-CoA reductase	Carbon Metabolism	SA mono 39⁰C vs 37⁰C	-1.53333
-	SAUSA300_1174	hypothetical protein	Carbon Metabolism	SA mono 39⁰C vs 37⁰C	-1.52439
pgsA	SAUSA300_1176	CDP-diacylglycerol--glycerol-3-phosphate 3-phosphatidyltransferase	Carbon Metabolism	SA mono 39⁰C vs 37⁰C	-1.52439
-	SAUSA300_2538	amino acid permease family protein	Carbon Metabolism	SA mono 39⁰C vs 37⁰C	-1.50877
pyrC	SAUSA300_1094	dihydroorotase	Carbon Metabolism	SA mono 39⁰C vs 37⁰C	-1.50331
aldA2	SAUSA300_1901	aldehyde dehydrogenase	Carbon Metabolism	SA mono 39⁰C vs 37⁰C	2.26966
fdhD	SAUSA300_2231	formate dehydrogenase accessory protein	Carbon Metabolism	SA mono 39⁰C vs 37⁰C	2.2931
cysM	SAUSA300_0433	cysteine synthase/cystathionine beta-synthase	Carbon Metabolism	SA mono 39⁰C vs 37⁰C	2.37209
ribD	SAUSA300_1715	riboflavin biosynthesis protein	Carbon Metabolism	SA mono 39⁰C vs 37⁰C	2.42105
ribE	SAUSA300_1714	riboflavin synthase subunit alpha	Carbon Metabolism	SA mono 39⁰C vs 37⁰C	2.42857
purM	SAUSA300_0973	phosphoribosylaminoimidazole synthetase	Carbon Metabolism	SA mono 39⁰C vs 37⁰C	2.56
-	SAUSA300_0643	acetyltransferase	Carbon Metabolism	SA mono 39⁰C vs 37⁰C	2.60369
-	SAUSA300_0636	dihydroxyacetone kinase subunit DhaK	Carbon Metabolism	SA mono 39⁰C vs 37⁰C	2.6875
-	SAUSA300_0329	putative oxidoreductase	Carbon Metabolism	SA mono 39⁰C vs 37⁰C	2.8125
-	SAUSA300_2275	short chain dehydrogenase/reductase family oxidoreductase	Carbon Metabolism	SA mono 39⁰C vs 37⁰C	2.96667
gudB	SAUSA300_0861	NAD-specific glutamate dehydrogenase	Carbon Metabolism	SA mono 39⁰C vs 37⁰C	2.98276
fhs	SAUSA300_1678	formate--tetrahydrofolate ligase	Carbon Metabolism	SA mono 39⁰C vs 37⁰C	3.01333
frp	SAUSA300_2462	NAD(P)H-flavin oxidoreductase	Carbon Metabolism	SA mono 39⁰C vs 37⁰C	3.08397
ureG	SAUSA300_2243	urease accessory protein UreG	Carbon Metabolism	SA mono 39⁰C vs 37⁰C	3.16
hutG	SAUSA300_2281	formimidoylglutamase	Carbon Metabolism	SA mono 39⁰C vs 37⁰C	3.16216
gltA	SAUSA300_1641	citrate synthase	Carbon Metabolism	SA mono 39⁰C vs 37⁰C	3.20988
-	SAUSA300_0381	putative NAD(P)H-flavin oxidoreductase	Carbon Metabolism	SA mono 39⁰C vs 37⁰C	3.28829
ureD	SAUSA300_2244	urease accessory protein UreD	Carbon Metabolism	SA mono 39⁰C vs 37⁰C	3.31579
rocD	SAUSA300_0860	ornithine--oxo-acid transaminase	Carbon Metabolism	SA mono 39⁰C vs 37⁰C	3.47458
sucB	SAUSA300_1305	dihydrolipoamide succinyltransferase	Carbon Metabolism	SA mono 39⁰C vs 37⁰C	3.75
ureF	SAUSA300_2242	urease accessory protein UreF	Carbon Metabolism	SA mono 39⁰C vs 37⁰C	3.85
-	SAUSA300_1976	succinyl-diaminopimelate desuccinylase	Carbon Metabolism	SA mono 39⁰C vs 37⁰C	3.92308
-	SAUSA300_0638	phosphotransferase mannnose-specific family component IIA	Carbon Metabolism	SA mono 39⁰C vs 37⁰C	4
pckA	SAUSA300_1731	phosphoenolpyruvate carboxykinase	Carbon Metabolism	SA mono 39⁰C vs 37⁰C	4.03448
-	SAUSA300_2416	glucose 1-dehydrogenase-like protein	Carbon Metabolism	SA mono 39⁰C vs 37⁰C	4.07143
icd	SAUSA300_1640	isocitrate dehydrogenase	Carbon Metabolism	SA mono 39⁰C vs 37⁰C	4.07595
-	SAUSA300_2318	acetyltransferase	Carbon Metabolism	SA mono 39⁰C vs 37⁰C	4.16
entB	SAUSA300_0189	isochorismatase	Carbon Metabolism	SA mono 39⁰C vs 37⁰C	4.2
ureE	SAUSA300_2241	urease accessory protein UreE	Carbon Metabolism	SA mono 39⁰C vs 37⁰C	4.27778
argG	SAUSA300_0864	argininosuccinate synthase	Carbon Metabolism	SA mono 39⁰C vs 37⁰C	4.38095
-	SAUSA300_2501	phytoene dehydrogenase	Carbon Metabolism	SA mono 39⁰C vs 37⁰C	4.4
sucA	SAUSA300_1306	2-oxoglutarate dehydrogenase E1 component	Carbon Metabolism	SA mono 39⁰C vs 37⁰C	4.41026
argH	SAUSA300_0863	argininosuccinate lyase	Carbon Metabolism	SA mono 39⁰C vs 37⁰C	4.47826
ipdC	SAUSA300_0190	indole-3-pyruvate decarboxylase	Carbon Metabolism	SA mono 39⁰C vs 37⁰C	4.59259
-	SAUSA300_2319	pyridine nucleotide-disulfide oxidoreductase	Carbon Metabolism	SA mono 39⁰C vs 37⁰C	4.64516
lip	SAUSA300_2603	triacylglycerol lipase	Carbon Metabolism	SA mono 39⁰C vs 37⁰C	4.73333
crtN	SAUSA300_2498	squalene synthase	Carbon Metabolism	SA mono 39⁰C vs 37⁰C	5.19048
-	SAUSA300_2455	putative fructose-1,6-bisphosphatase	Carbon Metabolism	SA mono 39⁰C vs 37⁰C	5.2
-	SAUSA300_2500	glycosyl transferase	Carbon Metabolism	SA mono 39⁰C vs 37⁰C	5.41176
-	SAUSA300_0129	acetoin reductase	Carbon Metabolism	SA mono 39⁰C vs 37⁰C	5.58537
-	SAUSA300_0170	aldehyde dehydrogenase	Carbon Metabolism	SA mono 39⁰C vs 37⁰C	5.71111
ureB	SAUSA300_2239	urease subunit beta	Carbon Metabolism	SA mono 39⁰C vs 37⁰C	5.72727
crtM	SAUSA300_2499	squalene desaturase	Carbon Metabolism	SA mono 39⁰C vs 37⁰C	5.88235
ureC	SAUSA300_2240	urease subunit alpha	Carbon Metabolism	SA mono 39⁰C vs 37⁰C	5.91667
-	SAUSA300_1456	alpha-D-1,4-glucosidase	Carbon Metabolism	SA mono 39⁰C vs 37⁰C	6.4375
ureA	SAUSA300_2238	urease subunit gamma	Carbon Metabolism	SA mono 39⁰C vs 37⁰C	7.11111
-	SAUSA300_0307	5'-nucleotidase	DNA replication, transcription and translation	SA mono 39⁰C vs 37⁰C	-10.6
nuc	SAUSA300_0776	thermonuclease	DNA replication, transcription and translation	SA mono 39⁰C vs 37⁰C	-4.75
cdsA	SAUSA300_1154	phosphatidate cytidylyltransferase	DNA replication, transcription and translation	SA mono 39⁰C vs 37⁰C	-3.96774
gatC	SAUSA300_1882	aspartyl/glutamyl-tRNA amidotransferase subunit C	DNA replication, transcription and translation	SA mono 39⁰C vs 37⁰C	-3.61111
thrS	SAUSA300_1629	threonyl-tRNA synthetase	DNA replication, transcription and translation	SA mono 39⁰C vs 37⁰C	-3.36842
apt	SAUSA300_1591	adenine phosphoribosyltransferase	DNA replication, transcription and translation	SA mono 39⁰C vs 37⁰C	-2.89286
uppS	SAUSA300_1153	undecaprenyl pyrophosphate synthase	DNA replication, transcription and translation	SA mono 39⁰C vs 37⁰C	-2.76786
rpoZ	SAUSA300_1103	DNA-directed RNA polymerase subunit omega	DNA replication, transcription and translation	SA mono 39⁰C vs 37⁰C	-2.76289
gatA	SAUSA300_1881	aspartyl/glutamyl-tRNA amidotransferase subunit A	DNA replication, transcription and translation	SA mono 39⁰C vs 37⁰C	-2.725
metK	SAUSA300_1730	S-adenosylmethionine synthetase	DNA replication, transcription and translation	SA mono 39⁰C vs 37⁰C	-2.68627
rplA	SAUSA300_0523	50S ribosomal protein L1	DNA replication, transcription and translation	SA mono 39⁰C vs 37⁰C	-2.65904
ndk	SAUSA300_1358	nucleoside diphosphate kinase	DNA replication, transcription and translation	SA mono 39⁰C vs 37⁰C	-2.63889
-	SAUSA300_0541	deoxynucleoside kinase family protein	DNA replication, transcription and translation	SA mono 39⁰C vs 37⁰C	-2.57143
tyrS	SAUSA300_1675	tyrosyl-tRNA synthetase	DNA replication, transcription and translation	SA mono 39⁰C vs 37⁰C	-2.54167
tgt	SAUSA300_1595	queuine tRNA-ribosyltransferase	DNA replication, transcription and translation	SA mono 39⁰C vs 37⁰C	-2.5
pyrH	SAUSA300_1151	uridylate kinase	DNA replication, transcription and translation	SA mono 39⁰C vs 37⁰C	-2.47312
-	SAUSA300_1518	DEAD-box ATP dependent DNA helicase	DNA replication, transcription and translation	SA mono 39⁰C vs 37⁰C	-2.4375
rplK	SAUSA300_0522	50S ribosomal protein L11	DNA replication, transcription and translation	SA mono 39⁰C vs 37⁰C	-2.33241
-	SAUSA300_1800	ribosomal large subunit pseudouridine synthase D	DNA replication, transcription and translation	SA mono 39⁰C vs 37⁰C	-2.32143
rho	SAUSA300_2075	transcription termination factor Rho	DNA replication, transcription and translation	SA mono 39⁰C vs 37⁰C	-2.29167
rpsP	SAUSA300_1131	30S ribosomal protein S16	DNA replication, transcription and translation	SA mono 39⁰C vs 37⁰C	-2.26667
rpsJ	SAUSA300_2205	30S ribosomal protein S10	DNA replication, transcription and translation	SA mono 39⁰C vs 37⁰C	-2.25798
-	SAUSA300_1623	hypothetical protein	DNA replication, transcription and translation	SA mono 39⁰C vs 37⁰C	-2.25714
rplW	SAUSA300_2202	50S ribosomal protein L23	DNA replication, transcription and translation	SA mono 39⁰C vs 37⁰C	-2.24365
rplC	SAUSA300_2204	50S ribosomal protein L3	DNA replication, transcription and translation	SA mono 39⁰C vs 37⁰C	-2.24251
-	SAUSA300_1624	MutT/nudix family protein	DNA replication, transcription and translation	SA mono 39⁰C vs 37⁰C	-2.23077
-	SAUSA300_1517	endonuclease IV	DNA replication, transcription and translation	SA mono 39⁰C vs 37⁰C	-2.21739
lepA	SAUSA300_1544	GTP-binding protein LepA	DNA replication, transcription and translation	SA mono 39⁰C vs 37⁰C	-2.21569
gatB	SAUSA300_1880	aspartyl/glutamyl-tRNA amidotransferase subunit B	DNA replication, transcription and translation	SA mono 39⁰C vs 37⁰C	-2.20611
rplD	SAUSA300_2203	50S ribosomal protein L4	DNA replication, transcription and translation	SA mono 39⁰C vs 37⁰C	-2.19505
trpS	SAUSA300_0897	tryptophanyl-tRNA synthetase	DNA replication, transcription and translation	SA mono 39⁰C vs 37⁰C	-2.16667
tdk	SAUSA300_2073	thymidine kinase	DNA replication, transcription and translation	SA mono 39⁰C vs 37⁰C	-2.14583
-	SAUSA300_1577	TPR domain-containing protein	DNA replication, transcription and translation	SA mono 39⁰C vs 37⁰C	-2.14286
frr	SAUSA300_1152	ribosome recycling factor	DNA replication, transcription and translation	SA mono 39⁰C vs 37⁰C	-2.133
fmt	SAUSA300_1109	methionyl-tRNA formyltransferase	DNA replication, transcription and translation	SA mono 39⁰C vs 37⁰C	-2.10714
trmD	SAUSA300_1133	tRNA (guanine-N(1)-)-methyltransferase	DNA replication, transcription and translation	SA mono 39⁰C vs 37⁰C	-2.09677
queA	SAUSA300_1596	S-adenosylmethionine:tRNA ribosyltransferase-isomerase	DNA replication, transcription and translation	SA mono 39⁰C vs 37⁰C	-2.07692
rpsB	SAUSA300_1149	30S ribosomal protein S2	DNA replication, transcription and translation	SA mono 39⁰C vs 37⁰C	-2.06723
rplL	SAUSA300_0525	50S ribosomal protein L7/L12	DNA replication, transcription and translation	SA mono 39⁰C vs 37⁰C	-2.05907
recQ	SAUSA300_0705	ATP-dependent DNA helicase RecQ	DNA replication, transcription and translation	SA mono 39⁰C vs 37⁰C	-2.05
-	SAUSA300_0462	hypothetical protein	DNA replication, transcription and translation	SA mono 39⁰C vs 37⁰C	-2.04545
rpsQ	SAUSA300_2195	30S ribosomal protein S17	DNA replication, transcription and translation	SA mono 39⁰C vs 37⁰C	-2.04153
prfA	SAUSA300_2072	peptide chain release factor 1	DNA replication, transcription and translation	SA mono 39⁰C vs 37⁰C	-2.03704
rplB	SAUSA300_2201	50S ribosomal protein L2	DNA replication, transcription and translation	SA mono 39⁰C vs 37⁰C	-2.02849
rpmC	SAUSA300_2196	50S ribosomal protein L29	DNA replication, transcription and translation	SA mono 39⁰C vs 37⁰C	-2.0186
rplN	SAUSA300_2194	50S ribosomal protein L14	DNA replication, transcription and translation	SA mono 39⁰C vs 37⁰C	-2.0133
xseB	SAUSA300_1471	exodeoxyribonuclease VII small subunit	DNA replication, transcription and translation	SA mono 39⁰C vs 37⁰C	-2.01299
pheS	SAUSA300_1037	phenylalanyl-tRNA synthetase subunit alpha	DNA replication, transcription and translation	SA mono 39⁰C vs 37⁰C	-2
-	SAUSA300_1112	protein phosphatase 2C domain-containing protein	DNA replication, transcription and translation	SA mono 39⁰C vs 37⁰C	-2
rplP	SAUSA300_2197	50S ribosomal protein L16	DNA replication, transcription and translation	SA mono 39⁰C vs 37⁰C	-1.99607
rpsR	SAUSA300_0368	30S ribosomal protein S18	DNA replication, transcription and translation	SA mono 39⁰C vs 37⁰C	-1.9958
rplF	SAUSA300_2189	50S ribosomal protein L6	DNA replication, transcription and translation	SA mono 39⁰C vs 37⁰C	-1.97143
-	SAUSA300_0463	DNA replication intiation control protein YabA	DNA replication, transcription and translation	SA mono 39⁰C vs 37⁰C	-1.96429
secF	SAUSA300_1593	bifunctional preprotein translocase subunit SecD/SecF	DNA replication, transcription and translation	SA mono 39⁰C vs 37⁰C	-1.95062
rpmE2	SAUSA300_2074	50S ribosomal protein L31 type B	DNA replication, transcription and translation	SA mono 39⁰C vs 37⁰C	-1.94634
rpsC	SAUSA300_2198	30S ribosomal protein S3	DNA replication, transcription and translation	SA mono 39⁰C vs 37⁰C	-1.94581
rpsS	SAUSA300_2200	30S ribosomal protein S19	DNA replication, transcription and translation	SA mono 39⁰C vs 37⁰C	-1.94386
guaB	SAUSA300_0388	inosine-5'-monophosphate dehydrogenase	DNA replication, transcription and translation	SA mono 39⁰C vs 37⁰C	-1.94239
-	SAUSA300_2071	HemK family modification methylase	DNA replication, transcription and translation	SA mono 39⁰C vs 37⁰C	-1.93651
rplJ	SAUSA300_0524	50S ribosomal protein L10	DNA replication, transcription and translation	SA mono 39⁰C vs 37⁰C	-1.93103
argS	SAUSA300_0596	arginyl-tRNA synthetase	DNA replication, transcription and translation	SA mono 39⁰C vs 37⁰C	-1.93023
rpsN	SAUSA300_2191	30S ribosomal protein S14	DNA replication, transcription and translation	SA mono 39⁰C vs 37⁰C	-1.92263
rplE	SAUSA300_2192	50S ribosomal protein L5	DNA replication, transcription and translation	SA mono 39⁰C vs 37⁰C	-1.91557
hsdR	SAUSA300_0196	type I restriction-modification enzyme, R subunit	DNA replication, transcription and translation	SA mono 39⁰C vs 37⁰C	-1.91176
serS	SAUSA300_0009	seryl-tRNA synthetase	DNA replication, transcription and translation	SA mono 39⁰C vs 37⁰C	-1.91111
rpsD	SAUSA300_1666	30S ribosomal protein S4	DNA replication, transcription and translation	SA mono 39⁰C vs 37⁰C	-1.90854
rplX	SAUSA300_2193	50S ribosomal protein L24	DNA replication, transcription and translation	SA mono 39⁰C vs 37⁰C	-1.90577
lytH	SAUSA300_1588	N-acetylmuramoyl-L-alanine amidase	DNA replication, transcription and translation	SA mono 39⁰C vs 37⁰C	-1.90476
def	SAUSA300_0991	peptide deformylase	DNA replication, transcription and translation	SA mono 39⁰C vs 37⁰C	-1.89041
asnC	SAUSA300_1345	asparaginyl-tRNA synthetase	DNA replication, transcription and translation	SA mono 39⁰C vs 37⁰C	-1.8866
rpsH	SAUSA300_2190	30S ribosomal protein S8	DNA replication, transcription and translation	SA mono 39⁰C vs 37⁰C	-1.88446
obgE	SAUSA300_1600	GTPase ObgE	DNA replication, transcription and translation	SA mono 39⁰C vs 37⁰C	-1.88235
sun	SAUSA300_1110	ribosomal RNA small subunit methyltransferase B	DNA replication, transcription and translation	SA mono 39⁰C vs 37⁰C	-1.875
metS	SAUSA300_0467	methionyl-tRNA synthetase	DNA replication, transcription and translation	SA mono 39⁰C vs 37⁰C	-1.875
holB	SAUSA300_0461	DNA polymerase III subunit delta	DNA replication, transcription and translation	SA mono 39⁰C vs 37⁰C	-1.85417
ruvB	SAUSA300_1597	Holliday junction DNA helicase RuvB	DNA replication, transcription and translation	SA mono 39⁰C vs 37⁰C	-1.84507
rplV	SAUSA300_2199	50S ribosomal protein L22	DNA replication, transcription and translation	SA mono 39⁰C vs 37⁰C	-1.83759
cbiO	SAUSA300_2175	cobalt transporter ATP-binding subunit	DNA replication, transcription and translation	SA mono 39⁰C vs 37⁰C	-1.82222
ileS	SAUSA300_1087	isoleucyl-tRNA synthetase	DNA replication, transcription and translation	SA mono 39⁰C vs 37⁰C	-1.82143
topA	SAUSA300_1143	DNA topoisomerase I	DNA replication, transcription and translation	SA mono 39⁰C vs 37⁰C	-1.81928
hisS	SAUSA300_1587	histidyl-tRNA synthetase	DNA replication, transcription and translation	SA mono 39⁰C vs 37⁰C	-1.81818
rplS	SAUSA300_1134	50S ribosomal protein L19	DNA replication, transcription and translation	SA mono 39⁰C vs 37⁰C	-1.81225
deoD	SAUSA300_2091	purine nucleoside phosphorylase	DNA replication, transcription and translation	SA mono 39⁰C vs 37⁰C	-1.80513
rplM	SAUSA300_2172	50S ribosomal protein L13	DNA replication, transcription and translation	SA mono 39⁰C vs 37⁰C	-1.80164
tig	SAUSA300_1622	trigger factor	DNA replication, transcription and translation	SA mono 39⁰C vs 37⁰C	-1.79805
rplT	SAUSA300_1625	50S ribosomal protein L20	DNA replication, transcription and translation	SA mono 39⁰C vs 37⁰C	-1.79487
-	SAUSA300_1536	hypothetical protein	DNA replication, transcription and translation	SA mono 39⁰C vs 37⁰C	-1.79104
-	SAUSA300_1111	ribosomal RNA large subunit methyltransferase N	DNA replication, transcription and translation	SA mono 39⁰C vs 37⁰C	-1.78689
-	SAUSA300_0479	50S ribosomal protein L25/general stress protein Ctc	DNA replication, transcription and translation	SA mono 39⁰C vs 37⁰C	-1.7854
-	SAUSA300_1599	hypothetical protein	DNA replication, transcription and translation	SA mono 39⁰C vs 37⁰C	-1.77966
ssb	SAUSA300_0367	single-strand binding protein	DNA replication, transcription and translation	SA mono 39⁰C vs 37⁰C	-1.77411
rpmD	SAUSA300_2186	50S ribosomal protein L30	DNA replication, transcription and translation	SA mono 39⁰C vs 37⁰C	-1.77028
rpsE	SAUSA300_2187	30S ribosomal protein S5	DNA replication, transcription and translation	SA mono 39⁰C vs 37⁰C	-1.76985
-	SAUSA300_0529	putative ribosomal protein L7Ae-like	DNA replication, transcription and translation	SA mono 39⁰C vs 37⁰C	-1.76489
truA	SAUSA300_2173	tRNA pseudouridine synthase A	DNA replication, transcription and translation	SA mono 39⁰C vs 37⁰C	-1.76
alaS	SAUSA300_1575	alanyl-tRNA synthetase	DNA replication, transcription and translation	SA mono 39⁰C vs 37⁰C	-1.75472
rpsF	SAUSA300_0366	30S ribosomal protein S6	DNA replication, transcription and translation	SA mono 39⁰C vs 37⁰C	-1.75377
-	SAUSA300_1699	pseudouridine synthase family 1 protein	DNA replication, transcription and translation	SA mono 39⁰C vs 37⁰C	-1.75
proS	SAUSA300_1156	prolyl-tRNA synthetase	DNA replication, transcription and translation	SA mono 39⁰C vs 37⁰C	-1.7449
rpoA	SAUSA300_2178	DNA-directed RNA polymerase subunit alpha	DNA replication, transcription and translation	SA mono 39⁰C vs 37⁰C	-1.74291
-	SAUSA300_0468	TatD family hydrolase	DNA replication, transcription and translation	SA mono 39⁰C vs 37⁰C	-1.74257
cbiO	SAUSA300_2176	cobalt transporter ATP-binding subunit	DNA replication, transcription and translation	SA mono 39⁰C vs 37⁰C	-1.73684
rpsK	SAUSA300_2179	30S ribosomal protein S11	DNA replication, transcription and translation	SA mono 39⁰C vs 37⁰C	-1.702
rplR	SAUSA300_2188	50S ribosomal protein L18	DNA replication, transcription and translation	SA mono 39⁰C vs 37⁰C	-1.70172
rpsL	SAUSA300_0530	30S ribosomal protein S12	DNA replication, transcription and translation	SA mono 39⁰C vs 37⁰C	-1.69784
-	SAUSA300_0591	acetyltransferase	DNA replication, transcription and translation	SA mono 39⁰C vs 37⁰C	-1.69643
parC	SAUSA300_1251	DNA topoisomerase IV subunit A	DNA replication, transcription and translation	SA mono 39⁰C vs 37⁰C	-1.69333
rpmI	SAUSA300_1626	50S ribosomal protein L35	DNA replication, transcription and translation	SA mono 39⁰C vs 37⁰C	-1.69011
parE	SAUSA300_1250	DNA topoisomerase IV subunit B	DNA replication, transcription and translation	SA mono 39⁰C vs 37⁰C	-1.68852
-	SAUSA300_1576	RecD/TraA family helicase	DNA replication, transcription and translation	SA mono 39⁰C vs 37⁰C	-1.68421
rpsU	SAUSA300_1535	30S ribosomal protein S21	DNA replication, transcription and translation	SA mono 39⁰C vs 37⁰C	-1.68382
pth	SAUSA300_0480	peptidyl-tRNA hydrolase	DNA replication, transcription and translation	SA mono 39⁰C vs 37⁰C	-1.67391
leuS	SAUSA300_1704	leucyl-tRNA synthetase	DNA replication, transcription and translation	SA mono 39⁰C vs 37⁰C	-1.66667
rpmJ	SAUSA300_2181	50S ribosomal protein L36	DNA replication, transcription and translation	SA mono 39⁰C vs 37⁰C	-1.66445
rpsM	SAUSA300_2180	30S ribosomal protein S13	DNA replication, transcription and translation	SA mono 39⁰C vs 37⁰C	-1.6549
yajC	SAUSA300_1594	preprotein translocase subunit YajC	DNA replication, transcription and translation	SA mono 39⁰C vs 37⁰C	-1.65035
rplQ	SAUSA300_2177	50S ribosomal protein L17	DNA replication, transcription and translation	SA mono 39⁰C vs 37⁰C	-1.64374
rplO	SAUSA300_2185	50S ribosomal protein L15	DNA replication, transcription and translation	SA mono 39⁰C vs 37⁰C	-1.64342
-	SAUSA300_1155	putative membrane-associated zinc metalloprotease	DNA replication, transcription and translation	SA mono 39⁰C vs 37⁰C	-1.6413
aspS	SAUSA300_1586	aspartyl-tRNA synthetase	DNA replication, transcription and translation	SA mono 39⁰C vs 37⁰C	-1.63934
rpmF	SAUSA300_1027	50S ribosomal protein L32	DNA replication, transcription and translation	SA mono 39⁰C vs 37⁰C	-1.63861
greA	SAUSA300_1567	transcription elongation factor GreA	DNA replication, transcription and translation	SA mono 39⁰C vs 37⁰C	-1.6378
ruvA	SAUSA300_1598	Holliday junction DNA helicase RuvA	DNA replication, transcription and translation	SA mono 39⁰C vs 37⁰C	-1.6338
-	SAUSA300_2174	cobalt transport family protein	DNA replication, transcription and translation	SA mono 39⁰C vs 37⁰C	-1.62791
adk	SAUSA300_2183	adenylate kinase	DNA replication, transcription and translation	SA mono 39⁰C vs 37⁰C	-1.62575
rpsI	SAUSA300_2171	30S ribosomal protein S9	DNA replication, transcription and translation	SA mono 39⁰C vs 37⁰C	-1.62556
rpsT	SAUSA300_1545	30S ribosomal protein S20	DNA replication, transcription and translation	SA mono 39⁰C vs 37⁰C	-1.62309
xseA	SAUSA300_1472	exodeoxyribonuclease VII large subunit	DNA replication, transcription and translation	SA mono 39⁰C vs 37⁰C	-1.60909
-	SAUSA300_0526	methyltransferase small subunit	DNA replication, transcription and translation	SA mono 39⁰C vs 37⁰C	-1.60215
-	SAUSA300_0531	30S ribosomal protein S7	DNA replication, transcription and translation	SA mono 39⁰C vs 37⁰C	-1.59787
miaB	SAUSA300_1185	(dimethylallyl)adenosine tRNA methylthiotransferase	DNA replication, transcription and translation	SA mono 39⁰C vs 37⁰C	-1.58
udk	SAUSA300_1568	uridine kinase	DNA replication, transcription and translation	SA mono 39⁰C vs 37⁰C	-1.57419
prfC	SAUSA300_0921	peptide chain release factor 3	DNA replication, transcription and translation	SA mono 39⁰C vs 37⁰C	-1.56757
infA	SAUSA300_2182	translation initiation factor IF-1	DNA replication, transcription and translation	SA mono 39⁰C vs 37⁰C	-1.55941
rpmH	SAUSA300_2648	50S ribosomal protein L34	DNA replication, transcription and translation	SA mono 39⁰C vs 37⁰C	-1.55682
-	SAUSA300_1590	GTP pyrophosphokinase	DNA replication, transcription and translation	SA mono 39⁰C vs 37⁰C	-1.53846
secY	SAUSA300_2184	preprotein translocase subunit SecY	DNA replication, transcription and translation	SA mono 39⁰C vs 37⁰C	-1.52648
rpmA	SAUSA300_1601	50S ribosomal protein L27	DNA replication, transcription and translation	SA mono 39⁰C vs 37⁰C	-1.52317
-	SAUSA300_2037	ATP-dependent RNA helicase	DNA replication, transcription and translation	SA mono 39⁰C vs 37⁰C	-1.51843
gid	SAUSA300_1144	tRNA (uracil-5-)-methyltransferase Gid	DNA replication, transcription and translation	SA mono 39⁰C vs 37⁰C	-1.51304
mfd	SAUSA300_0481	transcription-repair coupling factor	DNA replication, transcription and translation	SA mono 39⁰C vs 37⁰C	-1.5122
gidB	SAUSA300_2644	16S rRNA methyltransferase GidB	DNA replication, transcription and translation	SA mono 39⁰C vs 37⁰C	-1.5082
infC	SAUSA300_1627	translation initiation factor IF-3	DNA replication, transcription and translation	SA mono 39⁰C vs 37⁰C	-1.50698
recX	SAUSA300_1854	recombination regulator RecX	DNA replication, transcription and translation	SA mono 39⁰C vs 37⁰C	2.46154
-	SAUSA300_2485	methylated DNA-protein cysteine methyltransferase	DNA replication, transcription and translation	SA mono 39⁰C vs 37⁰C	2.53409
xerD	SAUSA300_1447	tyrosine recombinase XerD	DNA replication, transcription and translation	SA mono 39⁰C vs 37⁰C	2.61194
rpmG	SAUSA300_1233	50S ribosomal protein L33	DNA replication, transcription and translation	SA mono 39⁰C vs 37⁰C	2.752
-	SAUSA300_2256	putative N-acetylmuramoyl-L-alanine amidase	Envelope, secretion and cell division	SA mono 39⁰C vs 37⁰C	-3.5
-	SAUSA300_0669	undecaprenyl pyrophosphate phosphatase	Envelope, secretion and cell division	SA mono 39⁰C vs 37⁰C	-2.80263
ftsL	SAUSA300_1074	cell division protein	Envelope, secretion and cell division	SA mono 39⁰C vs 37⁰C	-2.77551
-	SAUSA300_2354	putative lipoprotein	Envelope, secretion and cell division	SA mono 39⁰C vs 37⁰C	-2.73913
sdrD	SAUSA300_0547	sdrD protein	Envelope, secretion and cell division	SA mono 39⁰C vs 37⁰C	-2.66972
tagA	SAUSA300_0623	teichoic acid biosynthesis protein	Envelope, secretion and cell division	SA mono 39⁰C vs 37⁰C	-2.44118
-	SAUSA300_1700	polysaccharide biosynthesis protein	Envelope, secretion and cell division	SA mono 39⁰C vs 37⁰C	-2.35294
dltA	SAUSA300_0835	D-alanine--poly(phosphoribitol) ligase subunit 1	Envelope, secretion and cell division	SA mono 39⁰C vs 37⁰C	-2.12195
pbpA	SAUSA300_1075	penicillin-binding protein 1	Envelope, secretion and cell division	SA mono 39⁰C vs 37⁰C	-2.05333
-	SAUSA300_0349	hypothetical protein	Envelope, secretion and cell division	SA mono 39⁰C vs 37⁰C	-2.04762
mraW	SAUSA300_1073	S-adenosyl-methyltransferase MraW	Envelope, secretion and cell division	SA mono 39⁰C vs 37⁰C	-1.9878
dltD	SAUSA300_0838	D-alanine-activating enzyme/D-alanine-D-alanyl, dltD protein	Envelope, secretion and cell division	SA mono 39⁰C vs 37⁰C	-1.95973
dltB	SAUSA300_0836	dltB protein	Envelope, secretion and cell division	SA mono 39⁰C vs 37⁰C	-1.94792
dltC	SAUSA300_0837	D-alanine--poly(phosphoribitol) ligase subunit 2	Envelope, secretion and cell division	SA mono 39⁰C vs 37⁰C	-1.92771
murG	SAUSA300_1311	undecaprenyldiphospho-muramoylpentapeptide beta-N- acetylglucosaminyltransferase	Envelope, secretion and cell division	SA mono 39⁰C vs 37⁰C	-1.90323
-	SAUSA300_0175	putative lipoprotein	Envelope, secretion and cell division	SA mono 39⁰C vs 37⁰C	-1.87582
atl	SAUSA300_0955	autolysin	Envelope, secretion and cell division	SA mono 39⁰C vs 37⁰C	-1.82418
mraZ	SAUSA300_1072	cell division protein MraZ	Envelope, secretion and cell division	SA mono 39⁰C vs 37⁰C	-1.79538
mraY	SAUSA300_1076	phospho-N-acetylmuramoyl-pentapeptide-transferase	Envelope, secretion and cell division	SA mono 39⁰C vs 37⁰C	-1.78846
-	SAUSA300_1873	Mur ligase family protein	Envelope, secretion and cell division	SA mono 39⁰C vs 37⁰C	-1.77778
murF	SAUSA300_2038	UDP-N-acetylmuramoyl-tripeptide--D-alanyl-D- alanine ligase	Envelope, secretion and cell division	SA mono 39⁰C vs 37⁰C	-1.73684
pbp4	SAUSA300_0629	penicillin-binding protein 4	Envelope, secretion and cell division	SA mono 39⁰C vs 37⁰C	-1.73529
-	SAUSA300_1872	hypothetical protein	Envelope, secretion and cell division	SA mono 39⁰C vs 37⁰C	-1.65217
murE	SAUSA300_0919	UDP-N-acetylmuramoylalanyl-D-glutamate--L-lysine ligase	Envelope, secretion and cell division	SA mono 39⁰C vs 37⁰C	-1.64444
-	SAUSA300_0348	twin arginine-targeting protein translocase	Envelope, secretion and cell division	SA mono 39⁰C vs 37⁰C	-1.63415
sgtB	SAUSA300_1855	glycosyltransferase	Envelope, secretion and cell division	SA mono 39⁰C vs 37⁰C	-1.62162
oxaA	SAUSA300_2046	membrane protein oxaA	Envelope, secretion and cell division	SA mono 39⁰C vs 37⁰C	-1.61278
-	SAUSA300_2131	hypothetical protein	Envelope, secretion and cell division	SA mono 39⁰C vs 37⁰C	-1.57353
-	SAUSA300_0731	glycosyl transferase, group 4 family protein	Envelope, secretion and cell division	SA mono 39⁰C vs 37⁰C	-1.54348
-	SAUSA300_1677	cell wall surface anchor family protein	Envelope, secretion and cell division	SA mono 39⁰C vs 37⁰C	-1.53933
-	SAUSA300_0486	hypothetical protein	Envelope, secretion and cell division	SA mono 39⁰C vs 37⁰C	-1.53501
cbf1	SAUSA300_1791	3'-5' exoribonuclease YhaM	Envelope, secretion and cell division	SA mono 39⁰C vs 37⁰C	-1.53012
tatC	SAUSA300_0347	Sec-independent protein translocase TatC	Envelope, secretion and cell division	SA mono 39⁰C vs 37⁰C	-1.5283
tagG	SAUSA300_0625	teichoic acid ABC transporter protein	Envelope, secretion and cell division	SA mono 39⁰C vs 37⁰C	-1.52713
-	SAUSA300_1013	cell cycle protein FtsW	Envelope, secretion and cell division	SA mono 39⁰C vs 37⁰C	-1.52459
spsB	SAUSA300_0868	signal peptidase IB	Envelope, secretion and cell division	SA mono 39⁰C vs 37⁰C	-1.51515
scdA	SAUSA300_0253	cell wall biosynthesis protein ScdA	Envelope, secretion and cell division	SA mono 39⁰C vs 37⁰C	-1.51316
-	SAUSA300_1792	hypothetical protein	Envelope, secretion and cell division	SA mono 39⁰C vs 37⁰C	-1.5
-	SAUSA300_2584	preprotein translocase subunit SecA	Envelope, secretion and cell division	SA mono 39⁰C vs 37⁰C	2.51852
-	SAUSA300_0689	glycosyl transferase, group 2 family protein	Envelope, secretion and cell division	SA mono 39⁰C vs 37⁰C	2.58442
-	SAUSA300_0538	NAD-dependent epimerase/dehydratase family protein	Envelope, secretion and cell division	SA mono 39⁰C vs 37⁰C	3.17021
gltT	SAUSA300_2329	proton/sodium-glutamate symport protein	Genetic regulation	SA mono 39⁰C vs 37⁰C	-3.3913
pfoR	SAUSA300_0310	perfringolysin O regulator protein	Genetic regulation	SA mono 39⁰C vs 37⁰C	-2.93023
-	SAUSA300_2331	MarR family transcriptional regulator	Genetic regulation	SA mono 39⁰C vs 37⁰C	-2.71429
-	SAUSA300_2339	hypothetical protein	Genetic regulation	SA mono 39⁰C vs 37⁰C	-2.29379
-	SAUSA300_2338	sensor histidine kinase	Genetic regulation	SA mono 39⁰C vs 37⁰C	-2.15738
-	SAUSA300_2337	DegU family transcriptional regulator	Genetic regulation	SA mono 39⁰C vs 37⁰C	-1.9965
-	SAUSA300_1784	signal transduction protein TRAP	Genetic regulation	SA mono 39⁰C vs 37⁰C	-1.91195
rpoE	SAUSA300_2082	DNA-directed RNA polymerase subunit delta	Genetic regulation	SA mono 39⁰C vs 37⁰C	-1.91129
-	SAUSA300_0258	GntR family transcriptional regulator	Genetic regulation	SA mono 39⁰C vs 37⁰C	-1.88636
-	SAUSA300_1170	GntR family transcriptional regulator	Genetic regulation	SA mono 39⁰C vs 37⁰C	-1.56098
malR	SAUSA300_1457	maltose operon transcriptional repressor	Genetic regulation	SA mono 39⁰C vs 37⁰C	5.375
-	SAUSA300_2296	esterase-like protein	Hydrolases and proteases	SA mono 39⁰C vs 37⁰C	-2.41463
-	SAUSA300_1861	hypothetical protein	Hydrolases and proteases	SA mono 39⁰C vs 37⁰C	-1.5873
pepF	SAUSA300_0902	oligoendopeptidase F	Hydrolases and proteases	SA mono 39⁰C vs 37⁰C	-1.5
-	SAUSA300_1460	M20/M25/M40 family peptidase	Hydrolases and proteases	SA mono 39⁰C vs 37⁰C	2.49383
-	SAUSA300_1653	metal-dependent hydrolase	Hydrolases and proteases	SA mono 39⁰C vs 37⁰C	2.5614
-	SAUSA300_0070	putative lysophospholipase	Hydrolases and proteases	SA mono 39⁰C vs 37⁰C	2.77551
-	SAUSA300_0604	alpha/beta fold family hydrolase	Hydrolases and proteases	SA mono 39⁰C vs 37⁰C	3.46154
-	SAUSA300_0320	triacylglycerol lipase	Hydrolases and proteases	SA mono 39⁰C vs 37⁰C	4.41176
-	SAUSA300_0940	hypothetical protein	Hypothetical proteins	SA mono 39⁰C vs 37⁰C	-33
-	SAUSA300_1334	hypothetical protein	Hypothetical proteins	SA mono 39⁰C vs 37⁰C	-5.7
-	SAUSA300_1797	hypothetical protein	Hypothetical proteins	SA mono 39⁰C vs 37⁰C	-4.33333
-	SAUSA300_2423	hypothetical protein	Hypothetical proteins	SA mono 39⁰C vs 37⁰C	-4.28484
-	SAUSA300_0438	CHAP domain-contain protein	Hypothetical proteins	SA mono 39⁰C vs 37⁰C	-4.24074
-	SAUSA300_1252	amino acid carrier protein	Hypothetical proteins	SA mono 39⁰C vs 37⁰C	-4.16667
-	SAUSA300_0651	CHAP domain-contain protein	Hypothetical proteins	SA mono 39⁰C vs 37⁰C	-4.12195
-	SAUSA300_0426	hypothetical protein	Hypothetical proteins	SA mono 39⁰C vs 37⁰C	-3.76471
-	SAUSA300_2330	hypothetical protein	Hypothetical proteins	SA mono 39⁰C vs 37⁰C	-3.70968
-	SAUSA300_0274	hypothetical protein	Hypothetical proteins	SA mono 39⁰C vs 37⁰C	-3.38462
-	SAUSA300_2282	hypothetical protein	Hypothetical proteins	SA mono 39⁰C vs 37⁰C	-3.38462
-	SAUSA300_1181	hypothetical protein	Hypothetical proteins	SA mono 39⁰C vs 37⁰C	-3.26923
-	SAUSA300_2262	hypothetical protein	Hypothetical proteins	SA mono 39⁰C vs 37⁰C	-3.11364
-	SAUSA300_0847	hypothetical protein	Hypothetical proteins	SA mono 39⁰C vs 37⁰C	-2.86275
-	SAUSA300_0814	hypothetical protein	Hypothetical proteins	SA mono 39⁰C vs 37⁰C	-2.83962
-	SAUSA300_1903	hypothetical protein	Hypothetical proteins	SA mono 39⁰C vs 37⁰C	-2.41379
-	SAUSA300_0804	putative transcriptional regulator	Hypothetical proteins	SA mono 39⁰C vs 37⁰C	-2.36842
-	SAUSA300_0173	hypothetical protein	Hypothetical proteins	SA mono 39⁰C vs 37⁰C	-2.31319
-	SAUSA300_2080	hypothetical protein	Hypothetical proteins	SA mono 39⁰C vs 37⁰C	-2.3
-	SAUSA300_2085	hypothetical protein	Hypothetical proteins	SA mono 39⁰C vs 37⁰C	-2.25926
-	SAUSA300_0733	degV family protein	Hypothetical proteins	SA mono 39⁰C vs 37⁰C	-2.24561
-	SAUSA300_0806	hypothetical protein	Hypothetical proteins	SA mono 39⁰C vs 37⁰C	-2.21101
-	SAUSA300_1238	hypothetical protein	Hypothetical proteins	SA mono 39⁰C vs 37⁰C	-2.20635
-	SAUSA300_0805	pathogenicity island protein	Hypothetical proteins	SA mono 39⁰C vs 37⁰C	-2.17647
-	SAUSA300_1099	hypothetical protein	Hypothetical proteins	SA mono 39⁰C vs 37⁰C	-2.16022
-	SAUSA300_0443	hypothetical protein	Hypothetical proteins	SA mono 39⁰C vs 37⁰C	-2.15385
-	SAUSA300_1556	GTP-binding protein YqeH	Hypothetical proteins	SA mono 39⁰C vs 37⁰C	-2.13889
-	SAUSA300_0383	hypothetical protein	Hypothetical proteins	SA mono 39⁰C vs 37⁰C	-2.11579
-	SAUSA300_0363	hypothetical protein	Hypothetical proteins	SA mono 39⁰C vs 37⁰C	-2.10345
-	SAUSA300_1557	HAD superfamily hydrolase	Hypothetical proteins	SA mono 39⁰C vs 37⁰C	-2.09091
-	SAUSA300_0701	hypothetical protein	Hypothetical proteins	SA mono 39⁰C vs 37⁰C	-2.06667
-	SAUSA300_2086	hypothetical protein	Hypothetical proteins	SA mono 39⁰C vs 37⁰C	-2.05714
-	SAUSA300_1888	hypothetical protein	Hypothetical proteins	SA mono 39⁰C vs 37⁰C	-2.02899
-	SAUSA300_0808	hypothetical protein	Hypothetical proteins	SA mono 39⁰C vs 37⁰C	-2.00952
ychF	SAUSA300_0364	GTP-dependent nucleic acid-binding protein EngD	Hypothetical proteins	SA mono 39⁰C vs 37⁰C	-2
-	SAUSA300_1891	hypothetical protein	Hypothetical proteins	SA mono 39⁰C vs 37⁰C	-2
-	SAUSA300_0183	hypothetical protein	Hypothetical proteins	SA mono 39⁰C vs 37⁰C	-1.95652
-	SAUSA300_0807	hypothetical protein	Hypothetical proteins	SA mono 39⁰C vs 37⁰C	-1.94375
-	SAUSA300_0564	hypothetical protein	Hypothetical proteins	SA mono 39⁰C vs 37⁰C	-1.93548
-	SAUSA300_0809	putative DNA primase	Hypothetical proteins	SA mono 39⁰C vs 37⁰C	-1.9322
-	SAUSA300_1554	hypothetical protein	Hypothetical proteins	SA mono 39⁰C vs 37⁰C	-1.92857
-	SAUSA300_1969	phi77 ORF011-like protein, phage transcriptional repressor	Hypothetical proteins	SA mono 39⁰C vs 37⁰C	-1.91667
-	SAUSA300_2328	hypothetical protein	Hypothetical proteins	SA mono 39⁰C vs 37⁰C	-1.90323
-	SAUSA300_0702	hypothetical protein	Hypothetical proteins	SA mono 39⁰C vs 37⁰C	-1.9
-	SAUSA300_0913	hypothetical protein	Hypothetical proteins	SA mono 39⁰C vs 37⁰C	-1.88889
-	SAUSA300_1984	hypothetical protein	Hypothetical proteins	SA mono 39⁰C vs 37⁰C	-1.87879
-	SAUSA300_1892	hypothetical protein	Hypothetical proteins	SA mono 39⁰C vs 37⁰C	-1.84848
-	SAUSA300_2209	hypothetical protein	Hypothetical proteins	SA mono 39⁰C vs 37⁰C	-1.82222
-	SAUSA300_1706	hypothetical protein	Hypothetical proteins	SA mono 39⁰C vs 37⁰C	-1.82051
-	SAUSA300_0681	hypothetical protein	Hypothetical proteins	SA mono 39⁰C vs 37⁰C	-1.81579
-	SAUSA300_0595	hypothetical protein	Hypothetical proteins	SA mono 39⁰C vs 37⁰C	-1.80645
-	SAUSA300_2527	hypothetical protein	Hypothetical proteins	SA mono 39⁰C vs 37⁰C	-1.77049
-	SAUSA300_1249	hypothetical protein	Hypothetical proteins	SA mono 39⁰C vs 37⁰C	-1.77027
-	SAUSA300_0803	Cro/CI family transcriptional regulator	Hypothetical proteins	SA mono 39⁰C vs 37⁰C	-1.744
-	SAUSA300_0812	hypothetical protein	Hypothetical proteins	SA mono 39⁰C vs 37⁰C	-1.73684
-	SAUSA300_1230	hypothetical protein	Hypothetical proteins	SA mono 39⁰C vs 37⁰C	-1.73563
-	SAUSA300_0663	hypothetical protein	Hypothetical proteins	SA mono 39⁰C vs 37⁰C	-1.72549
-	SAUSA300_1240	hypothetical protein	Hypothetical proteins	SA mono 39⁰C vs 37⁰C	-1.71756
-	SAUSA300_2251	dehydrogenase family protein	Hypothetical proteins	SA mono 39⁰C vs 37⁰C	-1.71739
-	SAUSA300_1707	hypothetical protein	Hypothetical proteins	SA mono 39⁰C vs 37⁰C	-1.71111
-	SAUSA300_1004	hypothetical protein	Hypothetical proteins	SA mono 39⁰C vs 37⁰C	-1.69697
-	SAUSA300_2320	hypothetical protein	Hypothetical proteins	SA mono 39⁰C vs 37⁰C	-1.67442
-	SAUSA300_1090	hypothetical protein	Hypothetical proteins	SA mono 39⁰C vs 37⁰C	-1.65625
-	SAUSA300_2212	hypothetical protein	Hypothetical proteins	SA mono 39⁰C vs 37⁰C	-1.64407
-	SAUSA300_0802	hypothetical protein	Hypothetical proteins	SA mono 39⁰C vs 37⁰C	-1.62264
-	SAUSA300_1729	hypothetical protein	Hypothetical proteins	SA mono 39⁰C vs 37⁰C	-1.62264
-	SAUSA300_1057	hypothetical protein	Hypothetical proteins	SA mono 39⁰C vs 37⁰C	-1.60526
-	SAUSA300_0811	hypothetical protein	Hypothetical proteins	SA mono 39⁰C vs 37⁰C	-1.59459
-	SAUSA300_1703	rhodanese-like domain-containing protein	Hypothetical proteins	SA mono 39⁰C vs 37⁰C	-1.59016
-	SAUSA300_0442	hypothetical protein	Hypothetical proteins	SA mono 39⁰C vs 37⁰C	-1.58182
-	SAUSA300_1026	hypothetical protein	Hypothetical proteins	SA mono 39⁰C vs 37⁰C	-1.57317
-	SAUSA300_0810	hypothetical protein	Hypothetical proteins	SA mono 39⁰C vs 37⁰C	-1.57303
-	SAUSA300_2133	transporter gate domain-containing protein	Hypothetical proteins	SA mono 39⁰C vs 37⁰C	-1.5641
-	SAUSA300_0303	hypothetical protein	Hypothetical proteins	SA mono 39⁰C vs 37⁰C	-1.55814
-	SAUSA300_2266	hypothetical protein	Hypothetical proteins	SA mono 39⁰C vs 37⁰C	-1.5493
-	SAUSA300_1552	hypothetical protein	Hypothetical proteins	SA mono 39⁰C vs 37⁰C	-1.53488
-	SAUSA300_1780	hypothetical protein	Hypothetical proteins	SA mono 39⁰C vs 37⁰C	-1.51163
-	SAUSA300_2578	putative phage infection protein	Hypothetical proteins	SA mono 39⁰C vs 37⁰C	-1.51163
-	SAUSA300_0007	hypothetical protein	Hypothetical proteins	SA mono 39⁰C vs 37⁰C	-1.50847
-	SAUSA300_0749	hypothetical protein	Hypothetical proteins	SA mono 39⁰C vs 37⁰C	2.24038
-	SAUSA300_2473	hypothetical protein	Hypothetical proteins	SA mono 39⁰C vs 37⁰C	2.27731
-	SAUSA300_0668	hypothetical protein	Hypothetical proteins	SA mono 39⁰C vs 37⁰C	2.29885
-	SAUSA300_1684	hypothetical protein	Hypothetical proteins	SA mono 39⁰C vs 37⁰C	2.34483
-	SAUSA300_0327	hypothetical protein	Hypothetical proteins	SA mono 39⁰C vs 37⁰C	2.38889
-	SAUSA300_2261	hypothetical protein	Hypothetical proteins	SA mono 39⁰C vs 37⁰C	2.4
-	SAUSA300_2448	hypothetical protein	Hypothetical proteins	SA mono 39⁰C vs 37⁰C	2.42857
-	SAUSA300_0929	hypothetical protein	Hypothetical proteins	SA mono 39⁰C vs 37⁰C	2.4878
-	SAUSA300_2206	hypothetical protein	Hypothetical proteins	SA mono 39⁰C vs 37⁰C	2.53241
-	SAUSA300_0339	hypothetical protein	Hypothetical proteins	SA mono 39⁰C vs 37⁰C	2.55
-	SAUSA300_0325	glycine cleavage H-protein	Hypothetical proteins	SA mono 39⁰C vs 37⁰C	2.56
-	SAUSA300_2474	hypothetical protein	Hypothetical proteins	SA mono 39⁰C vs 37⁰C	2.5812
-	SAUSA300_2592	hypothetical protein	Hypothetical proteins	SA mono 39⁰C vs 37⁰C	2.58182
-	SAUSA300_1272	hypothetical protein	Hypothetical proteins	SA mono 39⁰C vs 37⁰C	2.64
-	SAUSA300_2418	hypothetical protein	Hypothetical proteins	SA mono 39⁰C vs 37⁰C	2.64706
-	SAUSA300_1580	luciferase family protein	Hypothetical proteins	SA mono 39⁰C vs 37⁰C	2.67143
-	SAUSA300_0326	hypothetical protein	Hypothetical proteins	SA mono 39⁰C vs 37⁰C	2.77273
-	SAUSA300_1581	hypothetical protein	Hypothetical proteins	SA mono 39⁰C vs 37⁰C	2.77802
-	SAUSA300_2626	hypothetical protein	Hypothetical proteins	SA mono 39⁰C vs 37⁰C	2.85
-	SAUSA300_1582	hypothetical protein	Hypothetical proteins	SA mono 39⁰C vs 37⁰C	2.8741
-	SAUSA300_2327	hypothetical protein	Hypothetical proteins	SA mono 39⁰C vs 37⁰C	2.91429
-	SAUSA300_1856	hypothetical protein	Hypothetical proteins	SA mono 39⁰C vs 37⁰C	2.93855
-	SAUSA300_1107	hypothetical protein	Hypothetical proteins	SA mono 39⁰C vs 37⁰C	3
-	SAUSA300_2525	hypothetical protein	Hypothetical proteins	SA mono 39⁰C vs 37⁰C	3
-	SAUSA300_2415	hypothetical protein	Hypothetical proteins	SA mono 39⁰C vs 37⁰C	3.04546
-	SAUSA300_0324	hypothetical protein	Hypothetical proteins	SA mono 39⁰C vs 37⁰C	3.05556
-	SAUSA300_0394	FAD/NAD(P)-binding Rossmann fold superfamily protein	Hypothetical proteins	SA mono 39⁰C vs 37⁰C	3.15385
-	SAUSA300_0781	hypothetical protein	Hypothetical proteins	SA mono 39⁰C vs 37⁰C	3.20238
-	SAUSA300_0816	CsbD-like superfamily protein	Hypothetical proteins	SA mono 39⁰C vs 37⁰C	3.26476
-	SAUSA300_0385	hypothetical protein	Hypothetical proteins	SA mono 39⁰C vs 37⁰C	3.3913
-	SAUSA300_2632	hypothetical protein	Hypothetical proteins	SA mono 39⁰C vs 37⁰C	3.49057
-	SAUSA300_2447	hypothetical protein	Hypothetical proteins	SA mono 39⁰C vs 37⁰C	3.6701
-	SAUSA300_2325	hypothetical protein	Hypothetical proteins	SA mono 39⁰C vs 37⁰C	3.69231
-	SAUSA300_2097	hypothetical protein	Hypothetical proteins	SA mono 39⁰C vs 37⁰C	3.81395
-	SAUSA300_0393	hypothetical protein	Hypothetical proteins	SA mono 39⁰C vs 37⁰C	4.11111
-	SAUSA300_2143	hypothetical protein	Hypothetical proteins	SA mono 39⁰C vs 37⁰C	4.1112
-	SAUSA300_2144	hypothetical protein	Hypothetical proteins	SA mono 39⁰C vs 37⁰C	4.14011
-	SAUSA300_2502	hypothetical protein	Hypothetical proteins	SA mono 39⁰C vs 37⁰C	4.64286
-	SAUSA300_2311	hypothetical protein	Hypothetical proteins	SA mono 39⁰C vs 37⁰C	7.35714
-	SAUSA300_2310	hypothetical protein	Hypothetical proteins	SA mono 39⁰C vs 37⁰C	7.78947
-	SAUSA300_0721	transferrin receptor	Iron and metals	SA mono 39⁰C vs 37⁰C	-3.14286
-	SAUSA300_2235	iron compound ABC transporter iron compound-binding protein	Iron and metals	SA mono 39⁰C vs 37⁰C	-3.03636
sirA	SAUSA300_0117	iron compound ABC transporter iron compound-binding protein SirA	Iron and metals	SA mono 39⁰C vs 37⁰C	-2.6129
moaC	SAUSA300_2225	molybdenum cofactor biosynthesis protein MoaC	Iron and metals	SA mono 39⁰C vs 37⁰C	-1.91667
-	SAUSA300_2494	copper-translocating P-type ATPase	Iron and metals	SA mono 39⁰C vs 37⁰C	3.04225
-	SAUSA300_2639	cold shock protein	Stress response	SA mono 39⁰C vs 37⁰C	-3.89568
rsbU	SAUSA300_2025	sigma-B regulation protein	Stress response	SA mono 39⁰C vs 37⁰C	-2.46154
-	SAUSA300_0866	hypothetical protein	Stress response	SA mono 39⁰C vs 37⁰C	-1.88095
typA	SAUSA300_1009	GTP-binding protein	Stress response	SA mono 39⁰C vs 37⁰C	-1.75439
spsA	SAUSA300_0867	signal peptidase IA	Stress response	SA mono 39⁰C vs 37⁰C	-1.66154
-	SAUSA300_1570	U32 family peptidase	Stress response	SA mono 39⁰C vs 37⁰C	-1.64583
-	SAUSA300_1569	U32 family peptidase	Stress response	SA mono 39⁰C vs 37⁰C	-1.625
-	SAUSA300_2026	PemK family protein	Stress response	SA mono 39⁰C vs 37⁰C	-1.50898
uvrC	SAUSA300_1045	excinuclease ABC subunit C	Stress response	SA mono 39⁰C vs 37⁰C	2.6
-	SAUSA300_0067	universal stress protein	Stress response	SA mono 39⁰C vs 37⁰C	3.53333
dps	SAUSA300_2092	general stress protein 20U	Stress response	SA mono 39⁰C vs 37⁰C	3.75549
-	SAUSA300_0786	OsmC/Ohr family protein	Stress response	SA mono 39⁰C vs 37⁰C	3.83333
-	SAUSA300_1668	OsmC/Ohr family protein	Stress response	SA mono 39⁰C vs 37⁰C	3.87324
betA	SAUSA300_2545	choline dehydrogenase	Stress response	SA mono 39⁰C vs 37⁰C	8.6
betB	SAUSA300_2546	glycine betaine aldehyde dehydrogenase	Stress response	SA mono 39⁰C vs 37⁰C	13.1429
-	SAUSA300_0846	Na+/H+ antiporter family protein	Transporters	SA mono 39⁰C vs 37⁰C	-11
-	SAUSA300_0598	putative iron compound ABC transporter iron compound-binding protein	Transporters	SA mono 39⁰C vs 37⁰C	-4.75
-	SAUSA300_2299	hypothetical protein	Transporters	SA mono 39⁰C vs 37⁰C	-4.58824
-	SAUSA300_0432	sodium dependent transporter	Transporters	SA mono 39⁰C vs 37⁰C	-4.38889
-	SAUSA300_1285	ABC transporter ATP-binding protein	Transporters	SA mono 39⁰C vs 37⁰C	-3.32432
brnQ	SAUSA300_0188	branched-chain amino acid transport system II carrier protein	Transporters	SA mono 39⁰C vs 37⁰C	-2.93548
-	SAUSA300_0796	ABC transporter ATP-binding protein	Transporters	SA mono 39⁰C vs 37⁰C	-2.90476
-	SAUSA300_2099	cation efflux family protein	Transporters	SA mono 39⁰C vs 37⁰C	-2.875
-	SAUSA300_0631	putative nucleoside transporter	Transporters	SA mono 39⁰C vs 37⁰C	-2.36709
arsR	SAUSA300_2098	ArsR family transcriptional regulator	Transporters	SA mono 39⁰C vs 37⁰C	-2.35714
-	SAUSA300_2379	putative transporter protein	Transporters	SA mono 39⁰C vs 37⁰C	-2.32432
glcU	SAUSA300_2210	glucose uptake protein	Transporters	SA mono 39⁰C vs 37⁰C	-2.22667
-	SAUSA300_0704	ABC transporter ATP-binding protein	Transporters	SA mono 39⁰C vs 37⁰C	-2.16
-	SAUSA300_0619	ABC transporter permease	Transporters	SA mono 39⁰C vs 37⁰C	-2.15478
-	SAUSA300_2207	xanthine/uracil permease family protein	Transporters	SA mono 39⁰C vs 37⁰C	-2.14474
-	SAUSA300_0174	hypothetical protein	Transporters	SA mono 39⁰C vs 37⁰C	-2.13274
-	SAUSA300_2389	putative drug transporter	Transporters	SA mono 39⁰C vs 37⁰C	-2.09589
-	SAUSA300_0618	ABC transporter substrate-binding protein	Transporters	SA mono 39⁰C vs 37⁰C	-2.08796
-	SAUSA300_2265	putative amino acid permease	Transporters	SA mono 39⁰C vs 37⁰C	-2.06818
-	SAUSA300_2449	putative transporter	Transporters	SA mono 39⁰C vs 37⁰C	-2.02857
ptsG	SAUSA300_0191	PTS system glucose-specific IIBC subunit	Transporters	SA mono 39⁰C vs 37⁰C	-2.01235
-	SAUSA300_0620	ABC transporter ATP-binding protein	Transporters	SA mono 39⁰C vs 37⁰C	-2.01205
trkA	SAUSA300_0988	potassium uptake protein	Transporters	SA mono 39⁰C vs 37⁰C	-2
-	SAUSA300_0650	phosphate transporter family protein	Transporters	SA mono 39⁰C vs 37⁰C	-1.95402
-	SAUSA300_0649	hypothetical protein	Transporters	SA mono 39⁰C vs 37⁰C	-1.82727
-	SAUSA300_0176	ABC transporter permease	Transporters	SA mono 39⁰C vs 37⁰C	-1.8125
-	SAUSA300_0712	amino acid/peptide transporter (peptide:H+ symporter)	Transporters	SA mono 39⁰C vs 37⁰C	-1.72294
-	SAUSA300_2359	amino acid ABC transporter amino acid-binding protein	Transporters	SA mono 39⁰C vs 37⁰C	-1.64434
mtlF	SAUSA300_2105	PTS system, mannitol specific IIBC component	Transporters	SA mono 39⁰C vs 37⁰C	-1.6
opuD	SAUSA300_1245	glycine betaine transporter opuD	Transporters	SA mono 39⁰C vs 37⁰C	-1.59794
-	SAUSA300_0924	sodium transport family protein	Transporters	SA mono 39⁰C vs 37⁰C	-1.59259
mnhD	SAUSA300_0852	putative monovalent cation/H+ antiporter subunit D	Transporters	SA mono 39⁰C vs 37⁰C	-1.56842
nagE	SAUSA300_1672	phosphotransferase system, N-acetylglucosamine-specific IIBC component	Transporters	SA mono 39⁰C vs 37⁰C	-1.54348
mnhC	SAUSA300_0853	putative monovalent cation/H+ antiporter subunit C	Transporters	SA mono 39⁰C vs 37⁰C	-1.51145
-	SAUSA300_0382	sodium:dicarboxylate symporter family protein	Transporters	SA mono 39⁰C vs 37⁰C	-1.50746
-	SAUSA300_0308	ABC transporter permease	Transporters	SA mono 39⁰C vs 37⁰C	2.52174
-	SAUSA300_2145	glycine betaine transporter	Transporters	SA mono 39⁰C vs 37⁰C	2.84112
-	SAUSA300_0617	Na+/H+ antiporter	Transporters	SA mono 39⁰C vs 37⁰C	3.92157
ssaA	SAUSA300_2249	secretory antigen precursor SsaA	Virulence	SA mono 39⁰C vs 37⁰C	-8.44444
ssaA	SAUSA300_2253	secretory antigen precursor SsaA	Virulence	SA mono 39⁰C vs 37⁰C	-5.27273
clfB	SAUSA300_2565	clumping factor B	Virulence	SA mono 39⁰C vs 37⁰C	-4.80328
-	SAUSA300_0113	immunoglobulin G binding protein A	Virulence	SA mono 39⁰C vs 37⁰C	-4.73367
isaA	SAUSA300_2506	immunodominant antigen A	Virulence	SA mono 39⁰C vs 37⁰C	-4.02597
sak	SAUSA300_1922	staphylokinase	Virulence	SA mono 39⁰C vs 37⁰C	-3.625
-	SAUSA300_0114	accessory regulator	Virulence	SA mono 39⁰C vs 37⁰C	-2.34228
-	SAUSA300_1052	fibrinogen-binding protein	Virulence	SA mono 39⁰C vs 37⁰C	-2.19697
pknB	SAUSA300_1113	protein kinase	Virulence	SA mono 39⁰C vs 37⁰C	-2.125
sbi	SAUSA300_2364	IgG-binding protein SBI	Virulence	SA mono 39⁰C vs 37⁰C	-1.73684
agrD	SAUSA300_1990	accessory gene regulator protein D	Virulence	SA mono 39⁰C vs 37⁰C	4.10811
agrA	SAUSA300_1992	accessory gene regulator protein A	Virulence	SA mono 39⁰C vs 37⁰C	4.19209
agrC	SAUSA300_1991	accessory gene regulator protein C	Virulence	SA mono 39⁰C vs 37⁰C	4.33439
agrB	SAUSA300_1989	accessory gene regulator protein B	Virulence	SA mono 39⁰C vs 37⁰C	4.48096
clfA	SAUSA300_0772	clumping factor A	Virulence	SA mono 39⁰C vs 37⁰C	5.57778
-	SAUSA300_1988	delta-hemolysin	Virulence	SA mono 39⁰C vs 37⁰C	6.22767
psmβ2	SAUSA300_1068	anti protein	Virulence	SA mono 39⁰C vs 37⁰C	8.67241
psmβ1	SAUSA300_1067	anti protein	Virulence	SA mono 39⁰C vs 37⁰C	9.19277

## Sheet: SA co 37⁰C vs mono 37⁰C
Gene	Locus_tag	Function	Biological Process	Comparison	Fold Change
-	SAUSA300_2496	D-lactate dehydrogenase	Anaerobiosis	SA co 37⁰C vs mono 37⁰C	1.97059
nirD	SAUSA300_2345	nitrite reductase [NAD(P)H], small subunit	Anaerobiosis	SA co 37⁰C vs mono 37⁰C	2.57794
-	SAUSA300_2537	L-lactate dehydrogenase	Anaerobiosis	SA co 37⁰C vs mono 37⁰C	3.63333
nrdG	SAUSA300_2550	anaerobic ribonucleotide reductase, small subunit	Anaerobiosis	SA co 37⁰C vs mono 37⁰C	4.31293
-	SAUSA300_0235	L-lactate dehydrogenase	Anaerobiosis	SA co 37⁰C vs mono 37⁰C	4.36812
nrdD	SAUSA300_2551	anaerobic ribonucleoside triphosphate reductase	Anaerobiosis	SA co 37⁰C vs mono 37⁰C	4.41985
pflA	SAUSA300_0221	pyruvate formate-lyase activating enzyme	Anaerobiosis	SA co 37⁰C vs mono 37⁰C	7.22344
-	SAUSA300_0055	alcohol dehydrogenase, zinc-containing	Anaerobiosis	SA co 37⁰C vs mono 37⁰C	7.5
pflB	SAUSA300_0220	formate acetyltransferase	Anaerobiosis	SA co 37⁰C vs mono 37⁰C	8.67181
adh	SAUSA300_0594	alcohol dehydrogenase	Anaerobiosis	SA co 37⁰C vs mono 37⁰C	17.6167
pyrF	SAUSA300_1097	orotidine 5'-phosphate decarboxylase	Carbon Metabolism	SA co 37⁰C vs mono 37⁰C	-10
pyrE	SAUSA300_1098	orotate phosphoribosyltransferase	Carbon Metabolism	SA co 37⁰C vs mono 37⁰C	-9.4
carB	SAUSA300_1096	carbamoyl phosphate synthase large subunit	Carbon Metabolism	SA co 37⁰C vs mono 37⁰C	-8.10256
carA	SAUSA300_1095	carbamoyl phosphate synthase small subunit	Carbon Metabolism	SA co 37⁰C vs mono 37⁰C	-7.61765
pyrB	SAUSA300_1093	aspartate carbamoyltransferase catalytic subunit	Carbon Metabolism	SA co 37⁰C vs mono 37⁰C	-6.92
pyrC	SAUSA300_1094	dihydroorotase	Carbon Metabolism	SA co 37⁰C vs mono 37⁰C	-6.67647
pyrP	SAUSA300_1092	uracil permease	Carbon Metabolism	SA co 37⁰C vs mono 37⁰C	-4.5
xpt	SAUSA300_0386	xanthine phosphoribosyltransferase	Carbon Metabolism	SA co 37⁰C vs mono 37⁰C	-4.44872
-	SAUSA300_0918	diacylglycerol glucosyltransferase	Carbon Metabolism	SA co 37⁰C vs mono 37⁰C	-3.09434
murI	SAUSA300_1049	glutamate racemase	Carbon Metabolism	SA co 37⁰C vs mono 37⁰C	-2.86957
budA	SAUSA300_2165	alpha-acetolactate decarboxylase	Carbon Metabolism	SA co 37⁰C vs mono 37⁰C	-2.33333
-	SAUSA300_0591	acetyltransferase	Carbon Metabolism	SA co 37⁰C vs mono 37⁰C	-2.2619
-	SAUSA300_1510	5-formyltetrahydrofolate cyclo-ligase	Carbon Metabolism	SA co 37⁰C vs mono 37⁰C	2.03571
manA	SAUSA300_2577	mannose-6-phosphate isomerase	Carbon Metabolism	SA co 37⁰C vs mono 37⁰C	2.09302
-	SAUSA300_2319	pyridine nucleotide-disulfide oxidoreductase	Carbon Metabolism	SA co 37⁰C vs mono 37⁰C	2.12903
rocF	SAUSA300_2114	arginase	Carbon Metabolism	SA co 37⁰C vs mono 37⁰C	2.15152
-	SAUSA300_0677	putative deoxyribodipyrimidine photolyase	Carbon Metabolism	SA co 37⁰C vs mono 37⁰C	2.22222
gudB	SAUSA300_0861	NAD-specific glutamate dehydrogenase	Carbon Metabolism	SA co 37⁰C vs mono 37⁰C	2.27586
purD	SAUSA300_0976	phosphoribosylamine--glycine ligase	Carbon Metabolism	SA co 37⁰C vs mono 37⁰C	2.44444
-	SAUSA300_2318	acetyltransferase	Carbon Metabolism	SA co 37⁰C vs mono 37⁰C	2.48
rbsD	SAUSA300_0263	D-ribose pyranase	Carbon Metabolism	SA co 37⁰C vs mono 37⁰C	2.52632
purH	SAUSA300_0975	bifunctional phosphoribosylaminoimidazolecarboxamide formyltransferase/IMP cyclohydrolase	Carbon Metabolism	SA co 37⁰C vs mono 37⁰C	2.53846
asd	SAUSA300_1287	aspartate semialdehyde dehydrogenase	Carbon Metabolism	SA co 37⁰C vs mono 37⁰C	2.57692
purE	SAUSA300_0966	phosphoribosylaminoimidazole carboxylase, catalytic subunit	Carbon Metabolism	SA co 37⁰C vs mono 37⁰C	2.58824
purK	SAUSA300_0967	phosphoribosylaminoimidazole carboxylase ATPase subunit	Carbon Metabolism	SA co 37⁰C vs mono 37⁰C	2.66667
-	SAUSA300_0129	acetoin reductase	Carbon Metabolism	SA co 37⁰C vs mono 37⁰C	2.84146
rocD	SAUSA300_0860	ornithine--oxo-acid transaminase	Carbon Metabolism	SA co 37⁰C vs mono 37⁰C	2.86441
rbsK	SAUSA300_0262	ribokinase	Carbon Metabolism	SA co 37⁰C vs mono 37⁰C	2.9375
lysA	SAUSA300_1293	diaminopimelate decarboxylase	Carbon Metabolism	SA co 37⁰C vs mono 37⁰C	2.95652
pnbA	SAUSA300_2396	para-nitrobenzyl esterase	Carbon Metabolism	SA co 37⁰C vs mono 37⁰C	3.09091
-	SAUSA300_1258	4-oxalocrotonate tautomerase	Carbon Metabolism	SA co 37⁰C vs mono 37⁰C	3.15
-	SAUSA300_0788	nitroreductase family protein	Carbon Metabolism	SA co 37⁰C vs mono 37⁰C	3.23
purS	SAUSA300_0969	phosphoribosylformylglycinamidine synthase	Carbon Metabolism	SA co 37⁰C vs mono 37⁰C	3.26316
purN	SAUSA300_0974	phosphoribosylglycinamide formyltransferase	Carbon Metabolism	SA co 37⁰C vs mono 37⁰C	3.26667
-	SAUSA300_1229	HAD superfamily hydrolase	Carbon Metabolism	SA co 37⁰C vs mono 37⁰C	3.4375
dapA	SAUSA300_1288	dihydrodipicolinate synthase	Carbon Metabolism	SA co 37⁰C vs mono 37⁰C	3.44
purF	SAUSA300_0972	amidophosphoribosyltransferase	Carbon Metabolism	SA co 37⁰C vs mono 37⁰C	3.57692
purM	SAUSA300_0973	phosphoribosylaminoimidazole synthetase	Carbon Metabolism	SA co 37⁰C vs mono 37⁰C	3.6
-	SAUSA300_1291	hippurate hydrolase	Carbon Metabolism	SA co 37⁰C vs mono 37⁰C	3.6
gntR	SAUSA300_2444	gluconate operon transcriptional repressor	Carbon Metabolism	SA co 37⁰C vs mono 37⁰C	3.70588
dapB	SAUSA300_1289	dihydrodipicolinate reductase	Carbon Metabolism	SA co 37⁰C vs mono 37⁰C	3.75
purQ	SAUSA300_0970	phosphoribosylformylglycinamidine synthase I	Carbon Metabolism	SA co 37⁰C vs mono 37⁰C	3.76667
-	SAUSA300_2491	1-pyrroline-5-carboxylate dehydrogenase	Carbon Metabolism	SA co 37⁰C vs mono 37⁰C	3.79167
-	SAUSA300_0214	hypothetical protein	Carbon Metabolism	SA co 37⁰C vs mono 37⁰C	3.8
purC	SAUSA300_0968	phosphoribosylaminoimidazole-succinocarboxamide synthase	Carbon Metabolism	SA co 37⁰C vs mono 37⁰C	3.84211
gntP	SAUSA300_2442	gluconate permease	Carbon Metabolism	SA co 37⁰C vs mono 37⁰C	3.91667
hisC	SAUSA300_0708	histidinol-phosphate aminotransferase	Carbon Metabolism	SA co 37⁰C vs mono 37⁰C	3.92857
purL	SAUSA300_0971	phosphoribosylformylglycinamidine synthase II	Carbon Metabolism	SA co 37⁰C vs mono 37⁰C	3.96
pyc	SAUSA300_1014	pyruvate carboxylase	Carbon Metabolism	SA co 37⁰C vs mono 37⁰C	4.25974
-	SAUSA300_0213	Gfo/Idh/MocA family oxidoreductase	Carbon Metabolism	SA co 37⁰C vs mono 37⁰C	4.5
-	SAUSA300_0212	Gfo/Idh/MocA family oxidoreductase	Carbon Metabolism	SA co 37⁰C vs mono 37⁰C	4.61538
-	SAUSA300_1456	alpha-D-1,4-glucosidase	Carbon Metabolism	SA co 37⁰C vs mono 37⁰C	4.8125
dapD	SAUSA300_1290	tetrahydrodipicolinate acetyltransferase	Carbon Metabolism	SA co 37⁰C vs mono 37⁰C	5
ilvD	SAUSA300_2006	dihydroxy-acid dehydratase	Carbon Metabolism	SA co 37⁰C vs mono 37⁰C	5.125
gntK	SAUSA300_2443	gluconate kinase	Carbon Metabolism	SA co 37⁰C vs mono 37⁰C	5.16129
putA	SAUSA300_1711	proline dehydrogenase	Carbon Metabolism	SA co 37⁰C vs mono 37⁰C	5.35185
-	SAUSA300_2539	4-aminobutyrate aminotransferase	Carbon Metabolism	SA co 37⁰C vs mono 37⁰C	5.41667
ilvB	SAUSA300_2007	acetolactate synthase large subunit	Carbon Metabolism	SA co 37⁰C vs mono 37⁰C	6.625
-	SAUSA300_0785	acetyltransferase	Carbon Metabolism	SA co 37⁰C vs mono 37⁰C	7.216
ilvN	SAUSA300_2008	acetolactate synthase 1 regulatory subunit	Carbon Metabolism	SA co 37⁰C vs mono 37⁰C	8.6
acsA	SAUSA300_1679	acetyl-CoA synthetase	Carbon Metabolism	SA co 37⁰C vs mono 37⁰C	9.5
ald	SAUSA300_1331	alanine dehydrogenase	Carbon Metabolism	SA co 37⁰C vs mono 37⁰C	12.4
thrB	SAUSA300_1228	homoserine kinase	Carbon Metabolism	SA co 37⁰C vs mono 37⁰C	13.0357
-	SAUSA300_1226	homoserine dehydrogenase	Carbon Metabolism	SA co 37⁰C vs mono 37⁰C	13.4
ilvA	SAUSA300_1330	threonine dehydratase	Carbon Metabolism	SA co 37⁰C vs mono 37⁰C	13.6377
gltB	SAUSA300_0445	glutamate synthase, large subunit	Carbon Metabolism	SA co 37⁰C vs mono 37⁰C	13.8235
thrC	SAUSA300_1227	threonine synthase	Carbon Metabolism	SA co 37⁰C vs mono 37⁰C	15
gltD	SAUSA300_0446	glutamate synthase subunit beta	Carbon Metabolism	SA co 37⁰C vs mono 37⁰C	15.0556
ilvC	SAUSA300_2009	ketol-acid reductoisomerase	Carbon Metabolism	SA co 37⁰C vs mono 37⁰C	16.5
leuA	SAUSA300_2010	2-isopropylmalate synthase	Carbon Metabolism	SA co 37⁰C vs mono 37⁰C	17.3333
-	SAUSA300_1225	aspartate kinase	Carbon Metabolism	SA co 37⁰C vs mono 37⁰C	17.75
leuB	SAUSA300_2011	3-isopropylmalate dehydrogenase	Carbon Metabolism	SA co 37⁰C vs mono 37⁰C	21.5
rpsT	SAUSA300_1545	30S ribosomal protein S20	DNA replication, transcription and translation	SA co 37⁰C vs mono 37⁰C	-2.67025
-	SAUSA300_1800	ribosomal large subunit pseudouridine synthase D	DNA replication, transcription and translation	SA co 37⁰C vs mono 37⁰C	-2.32143
def	SAUSA300_0991	peptide deformylase	DNA replication, transcription and translation	SA co 37⁰C vs mono 37⁰C	-2.3
tag	SAUSA300_1612	DNA-3-methyladenine glycosidase	DNA replication, transcription and translation	SA co 37⁰C vs mono 37⁰C	-2.26667
rpmB	SAUSA300_1117	50S ribosomal protein L28	DNA replication, transcription and translation	SA co 37⁰C vs mono 37⁰C	-2.23656
tdk	SAUSA300_2073	thymidine kinase	DNA replication, transcription and translation	SA co 37⁰C vs mono 37⁰C	-2.19149
-	SAUSA300_1654	proline dipeptidase	DNA replication, transcription and translation	SA co 37⁰C vs mono 37⁰C	2.09722
nuc	SAUSA300_0776	thermonuclease	DNA replication, transcription and translation	SA co 37⁰C vs mono 37⁰C	2.31579
-	SAUSA300_0307	5'-nucleotidase	DNA replication, transcription and translation	SA co 37⁰C vs mono 37⁰C	2.33019
rlmH	SAUSA300_0026	rRNA large subunit methyltransferase	DNA replication, transcription and translation	SA co 37⁰C vs mono 37⁰C	3.3
thrS	SAUSA300_1629	threonyl-tRNA synthetase	DNA replication, transcription and translation	SA co 37⁰C vs mono 37⁰C	8.66146
-	SAUSA300_0349	hypothetical protein	Envelope, secretion and cell division	SA co 37⁰C vs mono 37⁰C	-3.58333
-	SAUSA300_0175	putative lipoprotein	Envelope, secretion and cell division	SA co 37⁰C vs mono 37⁰C	-3.45783
-	SAUSA300_0348	twin arginine-targeting protein translocase	Envelope, secretion and cell division	SA co 37⁰C vs mono 37⁰C	-2.39286
tatC	SAUSA300_0347	Sec-independent protein translocase TatC	Envelope, secretion and cell division	SA co 37⁰C vs mono 37⁰C	-2.13158
scdA	SAUSA300_0253	cell wall biosynthesis protein ScdA	Envelope, secretion and cell division	SA co 37⁰C vs mono 37⁰C	2.57391
-	SAUSA300_2489	antibiotic transport-associated protein-like protein	Envelope, secretion and cell division	SA co 37⁰C vs mono 37⁰C	2.92308
-	SAUSA300_2300	TetR family transcriptional regulator	Genetic regulation	SA co 37⁰C vs mono 37⁰C	-2.72727
msrR	SAUSA300_1257	peptide methionine sulfoxide reductase regulator MsrR	Genetic regulation	SA co 37⁰C vs mono 37⁰C	-2.51852
-	SAUSA300_0217	AraC family DNA-binding response regulator	Genetic regulation	SA co 37⁰C vs mono 37⁰C	2.13636
-	SAUSA300_0218	sensor histidine kinase family protein	Genetic regulation	SA co 37⁰C vs mono 37⁰C	2.22222
malR	SAUSA300_1457	maltose operon transcriptional repressor	Genetic regulation	SA co 37⁰C vs mono 37⁰C	3.8125
arsR	SAUSA300_2098	ArsR family transcriptional regulator	Genetic regulation	SA co 37⁰C vs mono 37⁰C	3.92424
-	SAUSA300_1653	metal-dependent hydrolase	Hydrolases and proteases	SA co 37⁰C vs mono 37⁰C	2.19298
-	SAUSA300_0540	HAD family hydrolase	Hydrolases and proteases	SA co 37⁰C vs mono 37⁰C	2.6
-	SAUSA300_1099	hypothetical protein	Hypothetical proteins	SA co 37⁰C vs mono 37⁰C	-9.30952	20
-	SAUSA300_1296	hypothetical protein	Hypothetical proteins	SA co 37⁰C vs mono 37⁰C	-7.18182
-	SAUSA300_0173	hypothetical protein	Hypothetical proteins	SA co 37⁰C vs mono 37⁰C	-3.9717
-	SAUSA300_0732	hypothetical protein	Hypothetical proteins	SA co 37⁰C vs mono 37⁰C	-3.4
-	SAUSA300_2218	hypothetical protein	Hypothetical proteins	SA co 37⁰C vs mono 37⁰C	-3.08333
-	SAUSA300_2475	hypothetical protein	Hypothetical proteins	SA co 37⁰C vs mono 37⁰C	-2.87234
-	SAUSA300_0938	hypothetical protein	Hypothetical proteins	SA co 37⁰C vs mono 37⁰C	-2.84615
-	SAUSA300_0663	hypothetical protein	Hypothetical proteins	SA co 37⁰C vs mono 37⁰C	-2.83871
-	SAUSA300_2385	hypothetical protein	Hypothetical proteins	SA co 37⁰C vs mono 37⁰C	-2.79412
-	SAUSA300_2381	hypothetical protein	Hypothetical proteins	SA co 37⁰C vs mono 37⁰C	-2.67213
-	SAUSA300_1085	hypothetical protein	Hypothetical proteins	SA co 37⁰C vs mono 37⁰C	-2.625
-	SAUSA300_1361	hypothetical protein	Hypothetical proteins	SA co 37⁰C vs mono 37⁰C	-2.48485
-	SAUSA300_0664	hypothetical protein	Hypothetical proteins	SA co 37⁰C vs mono 37⁰C	-2.48
-	SAUSA300_0373	hypothetical protein	Hypothetical proteins	SA co 37⁰C vs mono 37⁰C	-2.45312
-	SAUSA300_1334	hypothetical protein	Hypothetical proteins	SA co 37⁰C vs mono 37⁰C	-2.375
-	SAUSA300_1240	hypothetical protein	Hypothetical proteins	SA co 37⁰C vs mono 37⁰C	-2.34375
-	SAUSA300_0089	hypothetical protein	Hypothetical proteins	SA co 37⁰C vs mono 37⁰C	-2.33333
-	SAUSA300_1023	hypothetical protein	Hypothetical proteins	SA co 37⁰C vs mono 37⁰C	-2.29032
-	SAUSA300_1577	TPR domain-containing protein	Hypothetical proteins	SA co 37⁰C vs mono 37⁰C	-2.22222
-	SAUSA300_0694	hypothetical protein	Hypothetical proteins	SA co 37⁰C vs mono 37⁰C	-2.20588
-	SAUSA300_2261	hypothetical protein	Hypothetical proteins	SA co 37⁰C vs mono 37⁰C	2.01818	28
-	SAUSA300_0326	hypothetical protein	Hypothetical proteins	SA co 37⁰C vs mono 37⁰C	2.09091
-	SAUSA300_0027	hypothetical protein	Hypothetical proteins	SA co 37⁰C vs mono 37⁰C	2.13636
-	SAUSA300_1070	hypothetical protein	Hypothetical proteins	SA co 37⁰C vs mono 37⁰C	2.15
-	SAUSA300_1971	phi77 ORF017-like protein	Hypothetical proteins	SA co 37⁰C vs mono 37⁰C	2.1875
-	SAUSA300_1969	phi77 ORF011-like protein, phage transcriptional repressor	Hypothetical proteins	SA co 37⁰C vs mono 37⁰C	2.21739
-	SAUSA300_1903	hypothetical protein	Hypothetical proteins	SA co 37⁰C vs mono 37⁰C	2.22857
-	SAUSA300_1259	ImpB/MucB/SamB family protein	Hypothetical proteins	SA co 37⁰C vs mono 37⁰C	2.30233
-	SAUSA300_2315	hypothetical protein	Hypothetical proteins	SA co 37⁰C vs mono 37⁰C	2.30921
-	SAUSA300_1909	hypothetical protein	Hypothetical proteins	SA co 37⁰C vs mono 37⁰C	2.34507
-	SAUSA300_2493	hypothetical protein	Hypothetical proteins	SA co 37⁰C vs mono 37⁰C	2.35897
-	SAUSA300_0183	hypothetical protein	Hypothetical proteins	SA co 37⁰C vs mono 37⁰C	2.47778
-	SAUSA300_0693	hypothetical protein	Hypothetical proteins	SA co 37⁰C vs mono 37⁰C	2.52475
-	SAUSA300_2140	hypothetical protein	Hypothetical proteins	SA co 37⁰C vs mono 37⁰C	2.52632
-	SAUSA300_1787	HIT family protein	Hypothetical proteins	SA co 37⁰C vs mono 37⁰C	2.54255
-	SAUSA300_1435	phiSLT ORF153-like protein	Hypothetical proteins	SA co 37⁰C vs mono 37⁰C	2.55556
-	SAUSA300_1970	putative exonuclease	Hypothetical proteins	SA co 37⁰C vs mono 37⁰C	2.56098
-	SAUSA300_1436	phiSLT ORF144-like protein lipoprotein	Hypothetical proteins	SA co 37⁰C vs mono 37⁰C	2.64444
-	SAUSA300_0916	hypothetical protein	Hypothetical proteins	SA co 37⁰C vs mono 37⁰C	3.0251
-	SAUSA300_1732	putative transposase	Hypothetical proteins	SA co 37⁰C vs mono 37⁰C	3.2766
-	SAUSA300_1309	IS200 family transposase	Hypothetical proteins	SA co 37⁰C vs mono 37⁰C	3.53488
-	SAUSA300_1012	hypothetical protein	Hypothetical proteins	SA co 37⁰C vs mono 37⁰C	4.32836
-	SAUSA300_2138	hypothetical protein	Hypothetical proteins	SA co 37⁰C vs mono 37⁰C	5.13636
-	SAUSA300_2137	hypothetical protein	Hypothetical proteins	SA co 37⁰C vs mono 37⁰C	5.63636
-	SAUSA300_0261	hypothetical protein	Hypothetical proteins	SA co 37⁰C vs mono 37⁰C	6.09091
-	SAUSA300_0192	hypothetical protein	Hypothetical proteins	SA co 37⁰C vs mono 37⁰C	6.33333
-	SAUSA300_2139	putative transporter	Hypothetical proteins	SA co 37⁰C vs mono 37⁰C	7.66667
-	SAUSA300_0929	hypothetical protein	Hypothetical proteins	SA co 37⁰C vs mono 37⁰C	12.7561
-	SAUSA300_1874	ferritins family protein	Iron and metals	SA co 37⁰C vs mono 37⁰C	-3.88
sirC	SAUSA300_0115	iron compound ABC transporter permease SirC	Iron and metals	SA co 37⁰C vs mono 37⁰C	2.17647
fecD	SAUSA300_2134	iron compound ABC transporter permease	Iron and metals	SA co 37⁰C vs mono 37⁰C	2.55556
-	SAUSA300_0718	iron compound ABC transporter permease	Iron and metals	SA co 37⁰C vs mono 37⁰C	2.81818
-	SAUSA300_0719	iron compound ABC transporter permease	Iron and metals	SA co 37⁰C vs mono 37⁰C	3.1
-	SAUSA300_0720	putative iron compound ABC transporter ATP-binding protein	Iron and metals	SA co 37⁰C vs mono 37⁰C	3.29032
-	SAUSA300_2135	iron compound ABC transporter permease	Iron and metals	SA co 37⁰C vs mono 37⁰C	3.37931
sirB	SAUSA300_0116	iron compound ABC transporter permease SirB	Iron and metals	SA co 37⁰C vs mono 37⁰C	3.41667
-	SAUSA300_2136	iron compound ABC transporter iron compound-binding protein	Iron and metals	SA co 37⁰C vs mono 37⁰C	3.41919
-	SAUSA300_0169	hypothetical protein	Iron and metals	SA co 37⁰C vs mono 37⁰C	3.54762
-	SAUSA300_0168	heme-degrading monooxygenase IsdI	Iron and metals	SA co 37⁰C vs mono 37⁰C	4
sirA	SAUSA300_0117	iron compound ABC transporter iron compound-binding protein SirA	Iron and metals	SA co 37⁰C vs mono 37⁰C	5.17284
-	SAUSA300_0721	transferrin receptor	Iron and metals	SA co 37⁰C vs mono 37⁰C	6.88636
sbnC	SAUSA300_0120	IucC family siderophore biosynthesis protein	Iron and metals	SA co 37⁰C vs mono 37⁰C	10.75
-	SAUSA300_0119	ornithine cyclodeaminase	Iron and metals	SA co 37⁰C vs mono 37⁰C	12
-	SAUSA300_1030	iron transport associated domain-containing protein	Iron and metals	SA co 37⁰C vs mono 37⁰C	16.0556
-	SAUSA300_1031	hypothetical protein	Iron and metals	SA co 37⁰C vs mono 37⁰C	16.0714
-	SAUSA300_1035	heme-degrading monooxygenase IsdG	Iron and metals	SA co 37⁰C vs mono 37⁰C	16.9091
srtB	SAUSA300_1034	sortase B	Iron and metals	SA co 37⁰C vs mono 37⁰C	18.2222
-	SAUSA300_1029	iron transport associated domain-containing protein	Iron and metals	SA co 37⁰C vs mono 37⁰C	20.3269
-	SAUSA300_1032	putative iron compound ABC transporter iron compound-binding protein	Iron and metals	SA co 37⁰C vs mono 37⁰C	20.4
-	SAUSA300_1033	iron/heme permease	Iron and metals	SA co 37⁰C vs mono 37⁰C	21.2222
-	SAUSA300_1028	iron transport associated domain-containing protein	Iron and metals	SA co 37⁰C vs mono 37⁰C	122
-	SAUSA300_2639	cold shock protein	Stress response	SA co 37⁰C vs mono 37⁰C	-4.89513
-	SAUSA300_0777	cold shock protein	Stress response	SA co 37⁰C vs mono 37⁰C	-3.55833
-	SAUSA300_1295	CSD family cold shock protein	Stress response	SA co 37⁰C vs mono 37⁰C	-2.87709
-	SAUSA300_0789	putative thioredoxin	Stress response	SA co 37⁰C vs mono 37⁰C	-2.48718
groES	SAUSA300_1983	co-chaperonin GroES	Stress response	SA co 37⁰C vs mono 37⁰C	2.30597
-	SAUSA300_1656	universal stress protein	Stress response	SA co 37⁰C vs mono 37⁰C	6.48992
-	SAUSA300_0177	hypothetical protein	Transporters	SA co 37⁰C vs mono 37⁰C	-4.15854	10
-	SAUSA300_2395	amino acid permease	Transporters	SA co 37⁰C vs mono 37⁰C	-4.11765
-	SAUSA300_0178	hypothetical protein	Transporters	SA co 37⁰C vs mono 37⁰C	-3.96552
-	SAUSA300_0176	ABC transporter permease	Transporters	SA co 37⁰C vs mono 37⁰C	-3.81579
pbuX	SAUSA300_0387	xanthine permease	Transporters	SA co 37⁰C vs mono 37⁰C	-3.75556
-	SAUSA300_0432	sodium dependent transporter	Transporters	SA co 37⁰C vs mono 37⁰C	-3.59091
-	SAUSA300_0174	hypothetical protein	Transporters	SA co 37⁰C vs mono 37⁰C	-3.44286
rarD	SAUSA300_2628	RarD protein	Transporters	SA co 37⁰C vs mono 37⁰C	-3
-	SAUSA300_0558	putative proline/betaine transporter	Transporters	SA co 37⁰C vs mono 37⁰C	-2.95652
cbiO	SAUSA300_2176	cobalt transporter ATP-binding subunit	Transporters	SA co 37⁰C vs mono 37⁰C	-2.44444
opuCb	SAUSA300_2392	glycine betaine/carnitine/choline ABC transporter	Transporters	SA co 37⁰C vs mono 37⁰C	2.01695	28
-	SAUSA300_0435	ABC transporter ATP-binding protein	Transporters	SA co 37⁰C vs mono 37⁰C	2.68182
-	SAUSA300_2453	ABC transporter ATP-binding protein	Transporters	SA co 37⁰C vs mono 37⁰C	2.69048
-	SAUSA300_2454	membrane spanning protein	Transporters	SA co 37⁰C vs mono 37⁰C	2.72222
-	SAUSA300_0676	anion transporter family protein	Transporters	SA co 37⁰C vs mono 37⁰C	2.81818
-	SAUSA300_2324	PTS system, sucrose-specific IIBC component	Transporters	SA co 37⁰C vs mono 37⁰C	3.07042
-	SAUSA300_0305	formate/nitrite transporter family protein	Transporters	SA co 37⁰C vs mono 37⁰C	3.15152
-	SAUSA300_0436	ABC transporter permease	Transporters	SA co 37⁰C vs mono 37⁰C	3.18182
-	SAUSA300_0437	NLPA lipoprotein	Transporters	SA co 37⁰C vs mono 37⁰C	3.48276
-	SAUSA300_2406	putative transporter	Transporters	SA co 37⁰C vs mono 37⁰C	4.20833
-	SAUSA300_2099	cation efflux family protein	Transporters	SA co 37⁰C vs mono 37⁰C	4.63768
-	SAUSA300_0210	maltose ABC transporter permease	Transporters	SA co 37⁰C vs mono 37⁰C	5
-	SAUSA300_2313	L-lactate permease	Transporters	SA co 37⁰C vs mono 37⁰C	5.1396
oppB	SAUSA300_0887	oligopeptide ABC transporter permease	Transporters	SA co 37⁰C vs mono 37⁰C	5.17391
-	SAUSA300_0211	maltose ABC transporter permease	Transporters	SA co 37⁰C vs mono 37⁰C	5.25
-	SAUSA300_2407	oligopeptide ABC transporter ATP-binding protein	Transporters	SA co 37⁰C vs mono 37⁰C	5.57143
-	SAUSA300_0209	putative maltose ABC transporter maltose-binding protein	Transporters	SA co 37⁰C vs mono 37⁰C	5.88889
-	SAUSA300_2408	oligopeptide ABC transporter ATP-binding protein	Transporters	SA co 37⁰C vs mono 37⁰C	6.09091
-	SAUSA300_0208	putative maltose ABC transporter ATP-binding protein	Transporters	SA co 37⁰C vs mono 37⁰C	6.125
-	SAUSA300_2409	oligopeptide ABC transporter permease	Transporters	SA co 37⁰C vs mono 37⁰C	6.5
oppC	SAUSA300_0888	oligopeptide ABC transporter permease	Transporters	SA co 37⁰C vs mono 37⁰C	6.5122
-	SAUSA300_2410	oligopeptide ABC transporter permease	Transporters	SA co 37⁰C vs mono 37⁰C	7.5
oppD	SAUSA300_0889	oligopeptide ABC transporter ATP-binding protein	Transporters	SA co 37⁰C vs mono 37⁰C	7.56098
opp-1A	SAUSA300_2411	oligopeptide permease, peptide-binding protein	Transporters	SA co 37⁰C vs mono 37⁰C	7.80488
oppF	SAUSA300_0890	oligopeptide ABC transporter ATP-binding protein	Transporters	SA co 37⁰C vs mono 37⁰C	9.07143
-	SAUSA300_1328	putative drug transporter	Transporters	SA co 37⁰C vs mono 37⁰C	11.8421
oppA	SAUSA300_0891	oligopeptide ABC transporter substrate-binding protein	Transporters	SA co 37⁰C vs mono 37⁰C	12.1795
-	SAUSA300_1329	amino acid permease	Transporters	SA co 37⁰C vs mono 37⁰C	14.3621
agrD	SAUSA300_1990	accessory gene regulator protein D	Virulence	SA co 37⁰C vs mono 37⁰C	2.08108
efb	SAUSA300_1055	fibrinogen-binding protein	Virulence	SA co 37⁰C vs mono 37⁰C	2.21739
-	SAUSA300_1058	alpha-hemolysin	Virulence	SA co 37⁰C vs mono 37⁰C	2.69231
psmβ1	SAUSA300_1067	anti protein	Virulence	SA co 37⁰C vs mono 37⁰C	3.03012
Psmβ2	SAUSA300_1068	anti protein	Virulence	SA co 37⁰C vs mono 37⁰C	3.10345
sak	SAUSA300_1922	staphylokinase	Virulence	SA co 37⁰C vs mono 37⁰C	3.24138
-	SAUSA300_1065	exfoliative toxin A	Virulence	SA co 37⁰C vs mono 37⁰C	6.23077

## Sheet: SA co-culture 39⁰C vs 37⁰C
Gene	Locus_tag	Function	Biological Process	Comparison	Fold Change
ldhA	SAUSA300_0235	L-lactate dehydrogenase	Anaerobiosis	SA co-culture 39⁰C vs 37⁰C	-1.91608
-	SAUSA300_2298	multidrug resistance protein B, drug resistance transporter	Antibiotics' resistence	SA co-culture 39⁰C vs 37⁰C	-1.56
glpD	SAUSA300_1193	aerobic glycerol-3-phosphate dehydrogenase	Carbon Metabolism	SA co-culture 39⁰C vs 37⁰C	-9.03846
-	SAUSA300_2504	acyltransferase	Carbon Metabolism	SA co-culture 39⁰C vs 37⁰C	-3.56604
-	SAUSA300_0785	acetyltransferase	Carbon Metabolism	SA co-culture 39⁰C vs 37⁰C	-3.19858
hemG	SAUSA300_1781	protoporphyrinogen oxidase	Carbon Metabolism	SA co-culture 39⁰C vs 37⁰C	-2.69231
metB	SAUSA300_0434	cystathionine gamma-synthase	Carbon Metabolism	SA co-culture 39⁰C vs 37⁰C	-2.57895
-	SAUSA300_0208	putative maltose ABC transporter ATP-binding protein	Carbon Metabolism	SA co-culture 39⁰C vs 37⁰C	-2.57895
-	SAUSA300_2553	precorrin-2 dehydrogenase	Carbon Metabolism	SA co-culture 39⁰C vs 37⁰C	-2.47619
glpF	SAUSA300_1191	glycerol uptake facilitator	Carbon Metabolism	SA co-culture 39⁰C vs 37⁰C	-2.39394
argH	SAUSA300_0863	argininosuccinate lyase	Carbon Metabolism	SA co-culture 39⁰C vs 37⁰C	-2.33333
argG	SAUSA300_0864	argininosuccinate synthase	Carbon Metabolism	SA co-culture 39⁰C vs 37⁰C	-2.33333
hisC	SAUSA300_0708	histidinol-phosphate aminotransferase	Carbon Metabolism	SA co-culture 39⁰C vs 37⁰C	-2.29167
-	SAUSA300_1225	aspartate kinase	Carbon Metabolism	SA co-culture 39⁰C vs 37⁰C	-2.29032
gntR	SAUSA300_2444	gluconate operon transcriptional repressor	Carbon Metabolism	SA co-culture 39⁰C vs 37⁰C	-2.22222
-	SAUSA300_2554	sulfite reductase flavoprotein	Carbon Metabolism	SA co-culture 39⁰C vs 37⁰C	-2.09589
acsA	SAUSA300_1679	acetyl-CoA synthetase	Carbon Metabolism	SA co-culture 39⁰C vs 37⁰C	-2.05714
-	SAUSA300_0209	putative maltose ABC transporter maltose-binding protein	Carbon Metabolism	SA co-culture 39⁰C vs 37⁰C	-2.03846
gntK	SAUSA300_2443	gluconate kinase	Carbon Metabolism	SA co-culture 39⁰C vs 37⁰C	-2
ilvN	SAUSA300_2008	acetolactate synthase 1 regulatory subunit	Carbon Metabolism	SA co-culture 39⁰C vs 37⁰C	-1.96296
ilvB	SAUSA300_2007	acetolactate synthase large subunit	Carbon Metabolism	SA co-culture 39⁰C vs 37⁰C	-1.95238
ilvD	SAUSA300_2006	dihydroxy-acid dehydratase	Carbon Metabolism	SA co-culture 39⁰C vs 37⁰C	-1.90154
ilvC	SAUSA300_2009	ketol-acid reductoisomerase	Carbon Metabolism	SA co-culture 39⁰C vs 37⁰C	-1.86957
leuB	SAUSA300_2011	3-isopropylmalate dehydrogenase	Carbon Metabolism	SA co-culture 39⁰C vs 37⁰C	-1.85714
thrC	SAUSA300_1227	threonine synthase	Carbon Metabolism	SA co-culture 39⁰C vs 37⁰C	-1.83962
accA	SAUSA300_1646	acetyl-CoA carboxylase carboxyltransferase subunit alpha	Carbon Metabolism	SA co-culture 39⁰C vs 37⁰C	-1.79574
-	SAUSA300_0305	formate/nitrite transporter family protein	Carbon Metabolism	SA co-culture 39⁰C vs 37⁰C	-1.7931
leuA	SAUSA300_2010	2-isopropylmalate synthase	Carbon Metabolism	SA co-culture 39⁰C vs 37⁰C	-1.78378
-	SAUSA300_1226	homoserine dehydrogenase	Carbon Metabolism	SA co-culture 39⁰C vs 37⁰C	-1.77249
gltD	SAUSA300_0446	glutamate synthase subunit beta	Carbon Metabolism	SA co-culture 39⁰C vs 37⁰C	-1.77124
-	SAUSA300_2159	aldo/keto reductase family protein	Carbon Metabolism	SA co-culture 39⁰C vs 37⁰C	-1.76923
glpP	SAUSA300_1190	glycerol uptake operon antiterminator regulatory protein	Carbon Metabolism	SA co-culture 39⁰C vs 37⁰C	-1.76
-	SAUSA300_0696	6-pyruvoyl tetrahydrobiopterin synthase-like protein	Carbon Metabolism	SA co-culture 39⁰C vs 37⁰C	-1.72727
nrdI	SAUSA300_0715	ribonucleotide reductase stimulatory protein	Carbon Metabolism	SA co-culture 39⁰C vs 37⁰C	-1.71812
-	SAUSA300_0589	aldo/keto reductase family protein	Carbon Metabolism	SA co-culture 39⁰C vs 37⁰C	-1.68
-	SAUSA300_0947	alpha/beta fold family hydrolase	Carbon Metabolism	SA co-culture 39⁰C vs 37⁰C	-1.67213
thrB	SAUSA300_1228	homoserine kinase	Carbon Metabolism	SA co-culture 39⁰C vs 37⁰C	-1.65158
pyrG	SAUSA300_2081	CTP synthetase	Carbon Metabolism	SA co-culture 39⁰C vs 37⁰C	-1.61333
alsS	SAUSA300_2166	acetolactate synthase	Carbon Metabolism	SA co-culture 39⁰C vs 37⁰C	-1.60714
budA	SAUSA300_2165	alpha-acetolactate decarboxylase	Carbon Metabolism	SA co-culture 39⁰C vs 37⁰C	-1.59091
estA	SAUSA300_2564	tributyrin esterase	Carbon Metabolism	SA co-culture 39⁰C vs 37⁰C	-1.58929
-	SAUSA300_1510	5-formyltetrahydrofolate cyclo-ligase	Carbon Metabolism	SA co-culture 39⁰C vs 37⁰C	-1.56164
-	SAUSA300_0250	alcohol dehydrogenase, zinc-containing	Carbon Metabolism	SA co-culture 39⁰C vs 37⁰C	-1.55906
putA	SAUSA300_1711	proline dehydrogenase	Carbon Metabolism	SA co-culture 39⁰C vs 37⁰C	-1.54545
purE	SAUSA300_0966	phosphoribosylaminoimidazole carboxylase, catalytic subunit	Carbon Metabolism	SA co-culture 39⁰C vs 37⁰C	2.47727
purS	SAUSA300_0969	phosphoribosylformylglycinamidine synthase	Carbon Metabolism	SA co-culture 39⁰C vs 37⁰C	2.64516
pyrB	SAUSA300_1093	aspartate carbamoyltransferase catalytic subunit	Carbon Metabolism	SA co-culture 39⁰C vs 37⁰C	2.8
purK	SAUSA300_0967	phosphoribosylaminoimidazole carboxylase ATPase subunit	Carbon Metabolism	SA co-culture 39⁰C vs 37⁰C	2.8125
pyrP	SAUSA300_1092	uracil permease	Carbon Metabolism	SA co-culture 39⁰C vs 37⁰C	3.13636
purD	SAUSA300_0976	phosphoribosylamine--glycine ligase	Carbon Metabolism	SA co-culture 39⁰C vs 37⁰C	3.28182
purF	SAUSA300_0972	amidophosphoribosyltransferase	Carbon Metabolism	SA co-culture 39⁰C vs 37⁰C	3.41935
purH	SAUSA300_0975	bifunctional phosphoribosylaminoimidazolecarboxamide formyltransferase/IMP cyclohydrolase	Carbon Metabolism	SA co-culture 39⁰C vs 37⁰C	3.76768
purM	SAUSA300_0973	phosphoribosylaminoimidazole synthetase	Carbon Metabolism	SA co-culture 39⁰C vs 37⁰C	3.91111
purN	SAUSA300_0974	phosphoribosylglycinamide formyltransferase	Carbon Metabolism	SA co-culture 39⁰C vs 37⁰C	3.94898
-	SAUSA300_0987	cytochrome D ubiquinol oxidase, subunit II	Cytochromes and Energy Generation	SA co-culture 39⁰C vs 37⁰C	-1.79592
nuc	SAUSA300_0776	thermonuclease	DNA replication, transcription and translation	SA co-culture 39⁰C vs 37⁰C	-4.25806
-	SAUSA300_0529	putative ribosomal protein L7Ae-like	DNA replication, transcription and translation	SA co-culture 39⁰C vs 37⁰C	-2.08187
rplJ	SAUSA300_0524	50S ribosomal protein L10	DNA replication, transcription and translation	SA co-culture 39⁰C vs 37⁰C	-2.03993
ssb	SAUSA300_0367	single-strand binding protein	DNA replication, transcription and translation	SA co-culture 39⁰C vs 37⁰C	-2.03505
rpoC	SAUSA300_0528	DNA-directed RNA polymerase subunit beta'	DNA replication, transcription and translation	SA co-culture 39⁰C vs 37⁰C	-1.96813
rpsR	SAUSA300_0368	30S ribosomal protein S18	DNA replication, transcription and translation	SA co-culture 39⁰C vs 37⁰C	-1.9625
rplL	SAUSA300_0525	50S ribosomal protein L7/L12	DNA replication, transcription and translation	SA co-culture 39⁰C vs 37⁰C	-1.9577
-	SAUSA300_0531	30S ribosomal protein S7	DNA replication, transcription and translation	SA co-culture 39⁰C vs 37⁰C	-1.90517
rpsF	SAUSA300_0366	30S ribosomal protein S6	DNA replication, transcription and translation	SA co-culture 39⁰C vs 37⁰C	-1.89286
-	SAUSA300_0307	5'-nucleotidase	DNA replication, transcription and translation	SA co-culture 39⁰C vs 37⁰C	-1.81618
rpoB	SAUSA300_0527	DNA-directed RNA polymerase subunit beta	DNA replication, transcription and translation	SA co-culture 39⁰C vs 37⁰C	-1.77592
-	SAUSA300_0512	PilT domain-containing protein	DNA replication, transcription and translation	SA co-culture 39⁰C vs 37⁰C	-1.77419
-	SAUSA300_0526	methyltransferase small subunit	DNA replication, transcription and translation	SA co-culture 39⁰C vs 37⁰C	-1.74576
queA	SAUSA300_1596	S-adenosylmethionine:tRNA ribosyltransferase-isomerase	DNA replication, transcription and translation	SA co-culture 39⁰C vs 37⁰C	-1.66667
pheT	SAUSA300_1038	phenylalanyl-tRNA synthetase subunit beta	DNA replication, transcription and translation	SA co-culture 39⁰C vs 37⁰C	-1.58621
rlmH	SAUSA300_0026	rRNA large subunit methyltransferase	DNA replication, transcription and translation	SA co-culture 39⁰C vs 37⁰C	-1.57143
ruvB	SAUSA300_1597	Holliday junction DNA helicase RuvB	DNA replication, transcription and translation	SA co-culture 39⁰C vs 37⁰C	-1.55072
-	SAUSA300_1106	putative lipoprotein	Envelope, secretion and cell division	SA co-culture 39⁰C vs 37⁰C	-4.25
-	SAUSA300_2387	NAD dependent epimerase/dehydratase family protein	Envelope, secretion and cell division	SA co-culture 39⁰C vs 37⁰C	-2.32203
-	SAUSA300_0419	tandem lipoprotein	Envelope, secretion and cell division	SA co-culture 39⁰C vs 37⁰C	-2.16667
-	SAUSA300_0422	hypothetical protein	Envelope, secretion and cell division	SA co-culture 39⁰C vs 37⁰C	-2.125
-	SAUSA300_0420	hypothetical protein	Envelope, secretion and cell division	SA co-culture 39⁰C vs 37⁰C	-2.02941
-	SAUSA300_0079	putative lipoprotein	Envelope, secretion and cell division	SA co-culture 39⁰C vs 37⁰C	-1.95122
-	SAUSA300_0421	hypothetical protein	Envelope, secretion and cell division	SA co-culture 39⁰C vs 37⁰C	-1.93182
-	SAUSA300_0883	putative surface protein	Envelope, secretion and cell division	SA co-culture 39⁰C vs 37⁰C	-1.89286
-	SAUSA300_2403	putative lipoprotein	Envelope, secretion and cell division	SA co-culture 39⁰C vs 37⁰C	-1.71765
dltD	SAUSA300_0838	D-alanine-activating enzyme/D-alanine-D-alanyl, dltD protein	Envelope, secretion and cell division	SA co-culture 39⁰C vs 37⁰C	-1.61798
dltC	SAUSA300_0837	D-alanine--poly(phosphoribitol) ligase subunit 2	Envelope, secretion and cell division	SA co-culture 39⁰C vs 37⁰C	-1.53333
-	SAUSA300_0538	NAD-dependent epimerase/dehydratase family protein	Envelope, secretion and cell division	SA co-culture 39⁰C vs 37⁰C	-1.51515
malR	SAUSA300_1457	maltose operon transcriptional repressor	Genetic regulation	SA co-culture 39⁰C vs 37⁰C	-2.34615
-	SAUSA300_2563	putative transcriptional regulator	Genetic regulation	SA co-culture 39⁰C vs 37⁰C	-2.10345
-	SAUSA300_1914	GntR family regulatory protein	Genetic regulation	SA co-culture 39⁰C vs 37⁰C	-2.07407
chs	SAUSA300_1920	chemotaxis-inhibiting protein CHIPS	Genetic regulation	SA co-culture 39⁰C vs 37⁰C	-1.95238
-	SAUSA300_2245	accessory regulator R	Genetic regulation	SA co-culture 39⁰C vs 37⁰C	-1.81538
arsR	SAUSA300_2098	ArsR family transcriptional regulator	Genetic regulation	SA co-culture 39⁰C vs 37⁰C	-1.77491
saeR	SAUSA300_0691	DNA-binding response regulator SaeR	Genetic regulation	SA co-culture 39⁰C vs 37⁰C	-1.76129
saeS	SAUSA300_0690	sensor histidine kinase SaeS	Genetic regulation	SA co-culture 39⁰C vs 37⁰C	-1.69672
-	SAUSA300_0730	GGDEF domain-containing protein	Genetic regulation	SA co-culture 39⁰C vs 37⁰C	-1.58333
-	SAUSA300_2264	RpiR family phosphosugar-binding transcriptional regulator	Genetic regulation	SA co-culture 39⁰C vs 37⁰C	-1.53165
-	SAUSA300_0333	BglG family transcriptional antiterminator	Genetic regulation	SA co-culture 39⁰C vs 37⁰C	3
-	SAUSA300_2315	hypothetical protein	Hypothetical proteins	SA co-culture 39⁰C vs 37⁰C	-4.57143
-	SAUSA300_2299	hypothetical protein	Hypothetical proteins	SA co-culture 39⁰C vs 37⁰C	-4.24138
-	SAUSA300_0304	hypothetical protein	Hypothetical proteins	SA co-culture 39⁰C vs 37⁰C	-3.85714
-	SAUSA300_0768	hypothetical protein	Hypothetical proteins	SA co-culture 39⁰C vs 37⁰C	-3.6
-	SAUSA300_0767	hypothetical protein	Hypothetical proteins	SA co-culture 39⁰C vs 37⁰C	-3.125
-	SAUSA300_0929	hypothetical protein	Hypothetical proteins	SA co-culture 39⁰C vs 37⁰C	-3.02312
-	SAUSA300_0303	hypothetical protein	Hypothetical proteins	SA co-culture 39⁰C vs 37⁰C	-2.93333
-	SAUSA300_2262	hypothetical protein	Hypothetical proteins	SA co-culture 39⁰C vs 37⁰C	-2.92
-	SAUSA300_1970	putative exonuclease	Hypothetical proteins	SA co-culture 39⁰C vs 37⁰C	-2.74194
-	SAUSA300_0769	hypothetical protein	Hypothetical proteins	SA co-culture 39⁰C vs 37⁰C	-2.65517
-	SAUSA300_0274	hypothetical protein	Hypothetical proteins	SA co-culture 39⁰C vs 37⁰C	-2.65
-	SAUSA300_1971	phi77 ORF017-like protein	Hypothetical proteins	SA co-culture 39⁰C vs 37⁰C	-2.625
-	SAUSA300_0847	hypothetical protein	Hypothetical proteins	SA co-culture 39⁰C vs 37⁰C	-2.62222
-	SAUSA300_1703	rhodanese-like domain-containing protein	Hypothetical proteins	SA co-culture 39⁰C vs 37⁰C	-2.59091
-	SAUSA300_0278	hypothetical protein	Hypothetical proteins	SA co-culture 39⁰C vs 37⁰C	-2.51807
-	SAUSA300_2353	hypothetical protein	Hypothetical proteins	SA co-culture 39⁰C vs 37⁰C	-2.42647
-	SAUSA300_2511	hypothetical protein	Hypothetical proteins	SA co-culture 39⁰C vs 37⁰C	-2.40625
-	SAUSA300_0426	hypothetical protein	Hypothetical proteins	SA co-culture 39⁰C vs 37⁰C	-2.38462
-	SAUSA300_0693	hypothetical protein	Hypothetical proteins	SA co-culture 39⁰C vs 37⁰C	-2.31818
-	SAUSA300_1436	phiSLT ORF144-like protein lipoprotein	Hypothetical proteins	SA co-culture 39⁰C vs 37⁰C	-2.2037
-	SAUSA300_0183	hypothetical protein	Hypothetical proteins	SA co-culture 39⁰C vs 37⁰C	-2.12381
-	SAUSA300_1435	phiSLT ORF153-like protein	Hypothetical proteins	SA co-culture 39⁰C vs 37⁰C	-2.09091
-	SAUSA300_2562	hypothetical protein	Hypothetical proteins	SA co-culture 39⁰C vs 37⁰C	-2.07692
-	SAUSA300_0692	hypothetical protein	Hypothetical proteins	SA co-culture 39⁰C vs 37⁰C	-2.01282
-	SAUSA300_0940	hypothetical protein	Hypothetical proteins	SA co-culture 39⁰C vs 37⁰C	-1.95918
-	SAUSA300_0409	hypothetical protein	Hypothetical proteins	SA co-culture 39⁰C vs 37⁰C	-1.95349
-	SAUSA300_1056	hypothetical protein	Hypothetical proteins	SA co-culture 39⁰C vs 37⁰C	-1.91111
-	SAUSA300_1012	hypothetical protein	Hypothetical proteins	SA co-culture 39⁰C vs 37⁰C	-1.85897
-	SAUSA300_1602	hypothetical protein	Hypothetical proteins	SA co-culture 39⁰C vs 37⁰C	-1.8171
-	SAUSA300_1434	phiSLT ORF104a-like protein, repressor	Hypothetical proteins	SA co-culture 39⁰C vs 37⁰C	-1.81667
-	SAUSA300_0438	CHAP domain-contain protein	Hypothetical proteins	SA co-culture 39⁰C vs 37⁰C	-1.81287
-	SAUSA300_1248	hypothetical protein	Hypothetical proteins	SA co-culture 39⁰C vs 37⁰C	-1.80769
-	SAUSA300_1259	ImpB/MucB/SamB family protein	Hypothetical proteins	SA co-culture 39⁰C vs 37⁰C	-1.8
-	SAUSA300_1910	hypothetical protein	Hypothetical proteins	SA co-culture 39⁰C vs 37⁰C	-1.79032
-	SAUSA300_1230	hypothetical protein	Hypothetical proteins	SA co-culture 39⁰C vs 37⁰C	-1.77273
-	SAUSA300_1877	hypothetical protein	Hypothetical proteins	SA co-culture 39⁰C vs 37⁰C	-1.77243
-	SAUSA300_1374	hypothetical protein	Hypothetical proteins	SA co-culture 39⁰C vs 37⁰C	-1.74419
-	SAUSA300_1912	hypothetical protein	Hypothetical proteins	SA co-culture 39⁰C vs 37⁰C	-1.73684
-	SAUSA300_0353	hypothetical protein	Hypothetical proteins	SA co-culture 39⁰C vs 37⁰C	-1.72
-	SAUSA300_2352	addiction module antitoxin	Hypothetical proteins	SA co-culture 39⁰C vs 37⁰C	-1.70388
-	SAUSA300_0035	hypothetical protein	Hypothetical proteins	SA co-culture 39⁰C vs 37⁰C	-1.69231
-	SAUSA300_2417	putative transporter	Hypothetical proteins	SA co-culture 39⁰C vs 37⁰C	-1.68947
-	SAUSA300_2402	hypothetical protein	Hypothetical proteins	SA co-culture 39⁰C vs 37⁰C	-1.68605
-	SAUSA300_2287	hypothetical protein	Hypothetical proteins	SA co-culture 39⁰C vs 37⁰C	-1.6789
-	SAUSA300_1909	hypothetical protein	Hypothetical proteins	SA co-culture 39⁰C vs 37⁰C	-1.67742
-	SAUSA300_0540	HAD family hydrolase	Hypothetical proteins	SA co-culture 39⁰C vs 37⁰C	-1.67742
-	SAUSA300_1795	hypothetical protein	Hypothetical proteins	SA co-culture 39⁰C vs 37⁰C	-1.63699
-	SAUSA300_1787	HIT family protein	Hypothetical proteins	SA co-culture 39⁰C vs 37⁰C	-1.63462
-	SAUSA300_2510	hypothetical protein	Hypothetical proteins	SA co-culture 39⁰C vs 37⁰C	-1.61538
-	SAUSA300_0813	hypothetical protein	Hypothetical proteins	SA co-culture 39⁰C vs 37⁰C	-1.60294
-	SAUSA300_1240	hypothetical protein	Hypothetical proteins	SA co-culture 39⁰C vs 37⁰C	-1.6
-	SAUSA300_1026	hypothetical protein	Hypothetical proteins	SA co-culture 39⁰C vs 37⁰C	-1.59231
-	SAUSA300_0327	hypothetical protein	Hypothetical proteins	SA co-culture 39⁰C vs 37⁰C	-1.59091
-	SAUSA300_0545	hypothetical protein	Hypothetical proteins	SA co-culture 39⁰C vs 37⁰C	-1.58904
-	SAUSA300_1238	hypothetical protein	Hypothetical proteins	SA co-culture 39⁰C vs 37⁰C	-1.56667
-	SAUSA300_2236	hypothetical protein	Hypothetical proteins	SA co-culture 39⁰C vs 37⁰C	-1.55556
-	SAUSA300_0027	hypothetical protein	Hypothetical proteins	SA co-culture 39⁰C vs 37⁰C	-1.54098
-	SAUSA300_1903	hypothetical protein	Hypothetical proteins	SA co-culture 39⁰C vs 37⁰C	-1.53333
-	SAUSA300_1352	hypothetical protein	Hypothetical proteins	SA co-culture 39⁰C vs 37⁰C	-1.53125
-	SAUSA300_0640	hypothetical protein	Hypothetical proteins	SA co-culture 39⁰C vs 37⁰C	-1.5
-	SAUSA300_2401	addiction module antitoxin	Hypothetical proteins	SA co-culture 39⁰C vs 37⁰C	2.70588
-	SAUSA300_1969	phi77 ORF011-like protein, phage transcriptional repressor	Hypothetical proteins	SA co-culture 39⁰C vs 37⁰C	3.95238
-	SAUSA300_1033	iron/heme permease	Iron and metals	SA co-culture 39⁰C vs 37⁰C	-1.98958
srtB	SAUSA300_1034	sortase B	Iron and metals	SA co-culture 39⁰C vs 37⁰C	-1.95238
-	SAUSA300_1035	heme-degrading monooxygenase IsdG	Iron and metals	SA co-culture 39⁰C vs 37⁰C	-1.87879
copA	SAUSA300_0078	ATPase copper transport	Iron and metals	SA co-culture 39⁰C vs 37⁰C	-1.81081
sbnC	SAUSA300_0120	IucC family siderophore biosynthesis protein	Iron and metals	SA co-culture 39⁰C vs 37⁰C	-1.59259
sirB	SAUSA300_0116	iron compound ABC transporter permease SirB	Iron and metals	SA co-culture 39⁰C vs 37⁰C	-1.54717
-	SAUSA300_1842	FUR family transcriptional regulator	Iron and metals	SA co-culture 39⁰C vs 37⁰C	-1.5422
-	SAUSA300_1032	putative iron compound ABC transporter iron compound-binding protein	Iron and metals	SA co-culture 39⁰C vs 37⁰C	-1.52239
clpB	SAUSA300_0877	chaperone clpB	Stress response	SA co-culture 39⁰C vs 37⁰C	-2.50318
groES	SAUSA300_1983	co-chaperonin GroES	Stress response	SA co-culture 39⁰C vs 37⁰C	-2.33333
-	SAUSA300_0135	Fe/Mn family superoxide dismutase	Stress response	SA co-culture 39⁰C vs 37⁰C	-1.96667
dps	SAUSA300_2092	general stress protein 20U	Stress response	SA co-culture 39⁰C vs 37⁰C	-1.76923
-	SAUSA300_1232	catalase	Stress response	SA co-culture 39⁰C vs 37⁰C	-1.76378
-	SAUSA300_0508	hypothetical protein	Stress response	SA co-culture 39⁰C vs 37⁰C	-1.75723
-	SAUSA300_0695	radical activating enzyme family protein	Stress response	SA co-culture 39⁰C vs 37⁰C	-1.73077
typA	SAUSA300_1009	GTP-binding protein	Stress response	SA co-culture 39⁰C vs 37⁰C	-1.63793
grpE	SAUSA300_1541	heat shock protein GrpE	Stress response	SA co-culture 39⁰C vs 37⁰C	-1.62909
-	SAUSA300_0509	ATP:guanido phosphotransferase	Stress response	SA co-culture 39⁰C vs 37⁰C	-1.57616
-	SAUSA300_0846	Na+/H+ antiporter family protein	Transporters	SA co-culture 39⁰C vs 37⁰C	-5
-	SAUSA300_0425	NADH dehydrogenase subunit 5	Transporters	SA co-culture 39⁰C vs 37⁰C	-2.66667
-	SAUSA300_0352	ABC transporter ATP-binding protein	Transporters	SA co-culture 39⁰C vs 37⁰C	-2.38889
mtlA	SAUSA300_2107	PTS system, mannitol specific IIA component	Transporters	SA co-culture 39⁰C vs 37⁰C	-2.22222
-	SAUSA300_0435	ABC transporter ATP-binding protein	Transporters	SA co-culture 39⁰C vs 37⁰C	-2.10714
opuCd	SAUSA300_2390	glycine betaine/carnitine/choline transport system permease	Transporters	SA co-culture 39⁰C vs 37⁰C	-2.1
-	SAUSA300_0436	ABC transporter permease	Transporters	SA co-culture 39⁰C vs 37⁰C	-2.05882
-	SAUSA300_0558	putative proline/betaine transporter	Transporters	SA co-culture 39⁰C vs 37⁰C	-2
oppF	SAUSA300_0890	oligopeptide ABC transporter ATP-binding protein	Transporters	SA co-culture 39⁰C vs 37⁰C	-1.92424
oppC	SAUSA300_0888	oligopeptide ABC transporter permease	Transporters	SA co-culture 39⁰C vs 37⁰C	-1.89362
-	SAUSA300_1913	ABC transporter ATP-binding protein	Transporters	SA co-culture 39⁰C vs 37⁰C	-1.85
oppD	SAUSA300_0889	oligopeptide ABC transporter ATP-binding protein	Transporters	SA co-culture 39⁰C vs 37⁰C	-1.80233
opuCc	SAUSA300_2391	glycine betaine/carnitine/choline ABC transporter	Transporters	SA co-culture 39⁰C vs 37⁰C	-1.7931
potD	SAUSA300_1002	spermidine/putrescine ABC transporter spermidine/putrescine-binding protein	Transporters	SA co-culture 39⁰C vs 37⁰C	-1.7619
-	SAUSA300_1911	ABC transporter ATP-binding protein	Transporters	SA co-culture 39⁰C vs 37⁰C	-1.75
-	SAUSA300_0437	NLPA lipoprotein	Transporters	SA co-culture 39⁰C vs 37⁰C	-1.74138
-	SAUSA300_2099	cation efflux family protein	Transporters	SA co-culture 39⁰C vs 37⁰C	-1.72667
potC	SAUSA300_1001	spermidine/putrescine ABC transporter permease	Transporters	SA co-culture 39⁰C vs 37⁰C	-1.71429
opuCb	SAUSA300_2392	glycine betaine/carnitine/choline ABC transporter	Transporters	SA co-culture 39⁰C vs 37⁰C	-1.6506
-	SAUSA300_0630	ABC transporter ATP-binding protein	Transporters	SA co-culture 39⁰C vs 37⁰C	-1.63
putP	SAUSA300_1883	high affinity proline permease	Transporters	SA co-culture 39⁰C vs 37⁰C	-1.62162
opuD	SAUSA300_1245	glycine betaine transporter opuD	Transporters	SA co-culture 39⁰C vs 37⁰C	-1.60563
mscL	SAUSA300_1244	large-conductance mechanosensitive channel	Transporters	SA co-culture 39⁰C vs 37⁰C	-1.60145
oppB	SAUSA300_0887	oligopeptide ABC transporter permease	Transporters	SA co-culture 39⁰C vs 37⁰C	-1.58667
-	SAUSA300_2399	ABC transporter ATP-binding protein	Transporters	SA co-culture 39⁰C vs 37⁰C	-1.58065
trkA	SAUSA300_0988	potassium uptake protein	Transporters	SA co-culture 39⁰C vs 37⁰C	-1.57732
opuCa	SAUSA300_2393	glycine betaine/carnitine/choline ABC transporter ATP-binding protein	Transporters	SA co-culture 39⁰C vs 37⁰C	-1.56579
potB	SAUSA300_1000	spermidine/putrescine ABC transporter permease	Transporters	SA co-culture 39⁰C vs 37⁰C	-1.51613
-	SAUSA300_0798	ABC transporter substrate-binding protein	Transporters	SA co-culture 39⁰C vs 37⁰C	-1.5
-	SAUSA300_2133	transporter gate domain-containing protein	Transporters	SA co-culture 39⁰C vs 37⁰C	2.6506
-	SAUSA300_0331	hypothetical protein	Transporters	SA co-culture 39⁰C vs 37⁰C	4.38889
-	SAUSA300_0332	PTS system, IIA component	Transporters	SA co-culture 39⁰C vs 37⁰C	4.64286
ulaA	SAUSA300_0330	PTS system ascorbate-specific transporter subunit IIC	Transporters	SA co-culture 39⁰C vs 37⁰C	5.06667
fnbA	SAUSA300_2441	fibronectin binding protein A	Virulence	SA co-culture 39⁰C vs 37⁰C	-2.95833
seq	SAUSA300_0801	enterotoxin Q	Virulence	SA co-culture 39⁰C vs 37⁰C	-2.16667
fnbB	SAUSA300_2440	fibronectin binding protein B	Virulence	SA co-culture 39⁰C vs 37⁰C	-2
ssaA	SAUSA300_2253	secretory antigen precursor SsaA	Virulence	SA co-culture 39⁰C vs 37⁰C	-1.96875
-	SAUSA300_1067	anti protein	Virulence	SA co-culture 39⁰C vs 37⁰C	-1.87687
-	SAUSA300_1068	anti protein	Virulence	SA co-culture 39⁰C vs 37⁰C	-1.875
sek	SAUSA300_0800	enterotoxin K	Virulence	SA co-culture 39⁰C vs 37⁰C	-1.71429
efb	SAUSA300_1055	fibrinogen-binding protein	Virulence	SA co-culture 39⁰C vs 37⁰C	-1.66304
-	SAUSA300_1052	fibrinogen-binding protein	Virulence	SA co-culture 39⁰C vs 37⁰C	-1.66165
ssaA	SAUSA300_2249	secretory antigen precursor SsaA	Virulence	SA co-culture 39⁰C vs 37⁰C	-1.59804
-	SAUSA300_1988	delta-hemolysin	Virulence	SA co-culture 39⁰C vs 37⁰C	-1.57653

## Sheet: SA co 39⁰C vs mono 39⁰C
Gene	Locus_tag	Function	Biological Process	Comparison	Fold Change
-	SAUSA300_0055	alcohol dehydrogenase, zinc-containing	Anaerobiosis	SA co 39⁰C vs mono 39⁰C	-2.56604
-	SAUSA300_0825	2-nitropropane dioxygenase family oxidoreductase	Anaerobiosis	SA co 39⁰C vs mono 39⁰C	1.62963
nrdR	SAUSA300_1632	transcriptional regulator NrdR	Anaerobiosis	SA co 39⁰C vs mono 39⁰C	1.74737
prsA	SAUSA300_1790	foldase protein PrsA	Anaerobiosis	SA co 39⁰C vs mono 39⁰C	1.8186
-	SAUSA300_1895	nitric oxide synthase oxygenase	Anaerobiosis	SA co 39⁰C vs mono 39⁰C	2.09091
pheA	SAUSA300_1896	prephenate dehydratase	Anaerobiosis	SA co 39⁰C vs mono 39⁰C	2.39655
srrB	SAUSA300_1441	respiratory response protein, SrrB	Anaerobiosis	SA co 39⁰C vs mono 39⁰C	2.53846
srrA	SAUSA300_1442	respiratory response protein, SrrA	Anaerobiosis	SA co 39⁰C vs mono 39⁰C	2.61468
narK	SAUSA300_2333	nitrite extrusion protein	Anaerobiosis	SA co 39⁰C vs mono 39⁰C	3.46529
ddh	SAUSA300_2463	D-lactate dehydrogenase	Anaerobiosis	SA co 39⁰C vs mono 39⁰C	4.25161
-	SAUSA300_2349	formate/nitrite transporter family protein	Anaerobiosis	SA co 39⁰C vs mono 39⁰C	5.29167
narI	SAUSA300_2340	respiratory nitrate reductase, gamma subunit	Anaerobiosis	SA co 39⁰C vs mono 39⁰C	5.62273
narJ	SAUSA300_2341	respiratory nitrate reductase, subunit delta	Anaerobiosis	SA co 39⁰C vs mono 39⁰C	6.59036
nrdG	SAUSA300_2550	anaerobic ribonucleotide reductase, small subunit	Anaerobiosis	SA co 39⁰C vs mono 39⁰C	7.16
narH	SAUSA300_2342	respiratory nitrate reductase, beta subunit	Anaerobiosis	SA co 39⁰C vs mono 39⁰C	7.24528
nrdD	SAUSA300_2551	anaerobic ribonucleoside triphosphate reductase	Anaerobiosis	SA co 39⁰C vs mono 39⁰C	7.58462
-	SAUSA300_2344	uroporphyrin-III C-methyl transferase	Anaerobiosis	SA co 39⁰C vs mono 39⁰C	8.76471
-	SAUSA300_2343	respiratory nitrate reductase, alpha subunit	Anaerobiosis	SA co 39⁰C vs mono 39⁰C	9.25243
-	SAUSA300_2537	L-lactate dehydrogenase	Anaerobiosis	SA co 39⁰C vs mono 39⁰C	10.6562
nirD	SAUSA300_2345	nitrite reductase [NAD(P)H], small subunit	Anaerobiosis	SA co 39⁰C vs mono 39⁰C	11.3944
nirB	SAUSA300_2346	nitrite reductase [NAD(P)H], large subunit	Anaerobiosis	SA co 39⁰C vs mono 39⁰C	15.3143
nirR	SAUSA300_2347	nitrite reductase transcriptional regulator NirR	Anaerobiosis	SA co 39⁰C vs mono 39⁰C	18.6667
ldhA	SAUSA300_0235	L-lactate dehydrogenase	Anaerobiosis	SA co 39⁰C vs mono 39⁰C	43.6944
adh	SAUSA300_0594	alcohol dehydrogenase	Anaerobiosis	SA co 39⁰C vs mono 39⁰C	78
pflB	SAUSA300_0220	formate acetyltransferase	Anaerobiosis	SA co 39⁰C vs mono 39⁰C	113.935
pflA	SAUSA300_0221	pyruvate formate-lyase activating enzyme	Anaerobiosis	SA co 39⁰C vs mono 39⁰C	121.733
epiF	SAUSA300_1762	lantibiotic epidermin immunity protein F	Antibiotics' resistance	SA co 39⁰C vs mono 39⁰C	-3.47059
braR	SAUSA300_2559	DNA-binding response regulator	Antibiotics' resistance	SA co 39⁰C vs mono 39⁰C	-2.41667
-	SAUSA300_2560	hypothetical protein	Antibiotics' resistance	SA co 39⁰C vs mono 39⁰C	-2.31579
-	SAUSA300_0024	metallo-beta-lactamase family protein	Antibiotics' resistance	SA co 39⁰C vs mono 39⁰C	-2.27273
epiG	SAUSA300_1760	lantibiotic epidermin immunity protein F	Antibiotics' resistance	SA co 39⁰C vs mono 39⁰C	-2.25
nsaS	SAUSA300_2558	nisin susceptibility-associated sensor histidine kinase	Antibiotics' resistance	SA co 39⁰C vs mono 39⁰C	-2.225
-	SAUSA300_1705	putative drug transporter	Antibiotics' resistance	SA co 39⁰C vs mono 39⁰C	-2.2
-	SAUSA300_2126	EmrB/QacA family drug resistance transporter	Antibiotics' resistance	SA co 39⁰C vs mono 39⁰C	-2
-	SAUSA300_0033	methicillin-resistance MecR1 regulatory protein	Antibiotics' resistance	SA co 39⁰C vs mono 39⁰C	-1.88235
-	SAUSA300_2298	multidrug resistance protein B, drug resistance transporter	Antibiotics' resistance	SA co 39⁰C vs mono 39⁰C	-1.75862
ureB	SAUSA300_2239	urease subunit beta	Carbon Metabolism	SA co 39⁰C vs mono 39⁰C	-63
ureA	SAUSA300_2238	urease subunit gamma	Carbon Metabolism	SA co 39⁰C vs mono 39⁰C	-32
ureC	SAUSA300_2240	urease subunit alpha	Carbon Metabolism	SA co 39⁰C vs mono 39⁰C	-23.6667
cysM	SAUSA300_0433	cysteine synthase/cystathionine beta-synthase	Carbon Metabolism	SA co 39⁰C vs mono 39⁰C	-11.3333
ureF	SAUSA300_2242	urease accessory protein UreF	Carbon Metabolism	SA co 39⁰C vs mono 39⁰C	-11
ureE	SAUSA300_2241	urease accessory protein UreE	Carbon Metabolism	SA co 39⁰C vs mono 39⁰C	-9.625
metB	SAUSA300_0434	cystathionine gamma-synthase	Carbon Metabolism	SA co 39⁰C vs mono 39⁰C	-8.78947
lip	SAUSA300_2603	triacylglycerol lipase	Carbon Metabolism	SA co 39⁰C vs mono 39⁰C	-7.88889
ureD	SAUSA300_2244	urease accessory protein UreD	Carbon Metabolism	SA co 39⁰C vs mono 39⁰C	-7.875
ribBA	SAUSA300_1713	riboflavin biosynthesis protein	Carbon Metabolism	SA co 39⁰C vs mono 39⁰C	-7.5
-	SAUSA300_0381	putative NAD(P)H-flavin oxidoreductase	Carbon Metabolism	SA co 39⁰C vs mono 39⁰C	-6.75926
ureG	SAUSA300_2243	urease accessory protein UreG	Carbon Metabolism	SA co 39⁰C vs mono 39⁰C	-6.58333
ribE	SAUSA300_1714	riboflavin synthase subunit alpha	Carbon Metabolism	SA co 39⁰C vs mono 39⁰C	-6.375
argG	SAUSA300_0864	argininosuccinate synthase	Carbon Metabolism	SA co 39⁰C vs mono 39⁰C	-6.13333
ribD	SAUSA300_1715	riboflavin biosynthesis protein	Carbon Metabolism	SA co 39⁰C vs mono 39⁰C	-5.75
argH	SAUSA300_0863	argininosuccinate lyase	Carbon Metabolism	SA co 39⁰C vs mono 39⁰C	-5.72222
frp	SAUSA300_2462	NAD(P)H-flavin oxidoreductase	Carbon Metabolism	SA co 39⁰C vs mono 39⁰C	-5.45946
gltA	SAUSA300_1641	citrate synthase	Carbon Metabolism	SA co 39⁰C vs mono 39⁰C	-5
-	SAUSA300_1976	succinyl-diaminopimelate desuccinylase	Carbon Metabolism	SA co 39⁰C vs mono 39⁰C	-4.63636
-	SAUSA300_0170	aldehyde dehydrogenase	Carbon Metabolism	SA co 39⁰C vs mono 39⁰C	-4.43103
icd	SAUSA300_1640	isocitrate dehydrogenase	Carbon Metabolism	SA co 39⁰C vs mono 39⁰C	-4.41096
fdhD	SAUSA300_2231	formate dehydrogenase accessory protein	Carbon Metabolism	SA co 39⁰C vs mono 39⁰C	-4.29032
-	SAUSA300_2455	putative fructose-1,6-bisphosphatase	Carbon Metabolism	SA co 39⁰C vs mono 39⁰C	-3.71429
ipdC	SAUSA300_0190	indole-3-pyruvate decarboxylase	Carbon Metabolism	SA co 39⁰C vs mono 39⁰C	-3.54286
-	SAUSA300_1725	putative translaldolase	Carbon Metabolism	SA co 39⁰C vs mono 39⁰C	-3.48536
alsS	SAUSA300_2166	acetolactate synthase	Carbon Metabolism	SA co 39⁰C vs mono 39⁰C	-3.37037
pckA	SAUSA300_1731	phosphoenolpyruvate carboxykinase	Carbon Metabolism	SA co 39⁰C vs mono 39⁰C	-3.16216
pyrF	SAUSA300_1097	orotidine 5'-phosphate decarboxylase	Carbon Metabolism	SA co 39⁰C vs mono 39⁰C	-3.09259
entB	SAUSA300_0189	isochorismatase	Carbon Metabolism	SA co 39⁰C vs mono 39⁰C	-3.08824
budA	SAUSA300_2165	alpha-acetolactate decarboxylase	Carbon Metabolism	SA co 39⁰C vs mono 39⁰C	-3.07143
-	SAUSA300_0859	NADH-dependent flavin oxidoreductase	Carbon Metabolism	SA co 39⁰C vs mono 39⁰C	-3.0241
acnA	SAUSA300_1246	aconitate hydratase	Carbon Metabolism	SA co 39⁰C vs mono 39⁰C	-3
pyrE	SAUSA300_1098	orotate phosphoribosyltransferase	Carbon Metabolism	SA co 39⁰C vs mono 39⁰C	-2.98276
-	SAUSA300_0643	acetyltransferase	Carbon Metabolism	SA co 39⁰C vs mono 39⁰C	-2.94271
-	SAUSA300_2159	aldo/keto reductase family protein	Carbon Metabolism	SA co 39⁰C vs mono 39⁰C	-2.77273
-	SAUSA300_0636	dihydroxyacetone kinase subunit DhaK	Carbon Metabolism	SA co 39⁰C vs mono 39⁰C	-2.6875
-	SAUSA300_1088	glyoxalase family protein	Carbon Metabolism	SA co 39⁰C vs mono 39⁰C	-2.64286
carA	SAUSA300_1095	carbamoyl phosphate synthase small subunit	Carbon Metabolism	SA co 39⁰C vs mono 39⁰C	-2.61017
menE	SAUSA300_1737	O-succinylbenzoate-CoA ligase	Carbon Metabolism	SA co 39⁰C vs mono 39⁰C	-2.55556
carB	SAUSA300_1096	carbamoyl phosphate synthase large subunit	Carbon Metabolism	SA co 39⁰C vs mono 39⁰C	-2.51786
menC	SAUSA300_1735	O-succinylbenzoic acid synthetase	Carbon Metabolism	SA co 39⁰C vs mono 39⁰C	-2.45455
-	SAUSA300_0638	phosphotransferase mannnose-specific family component IIA	Carbon Metabolism	SA co 39⁰C vs mono 39⁰C	-2.44444
-	SAUSA300_2157	NAD-dependent deacetylase	Carbon Metabolism	SA co 39⁰C vs mono 39⁰C	-2.4
pyrC	SAUSA300_1094	dihydroorotase	Carbon Metabolism	SA co 39⁰C vs mono 39⁰C	-2.39683
-	SAUSA300_0129	acetoin reductase	Carbon Metabolism	SA co 39⁰C vs mono 39⁰C	-2.33673
-	SAUSA300_0943	acetyltransferase	Carbon Metabolism	SA co 39⁰C vs mono 39⁰C	-2.24242
-	SAUSA300_2102	haloacid dehalogenase-like hydrolase	Carbon Metabolism	SA co 39⁰C vs mono 39⁰C	-2.23529
-	SAUSA300_2416	glucose 1-dehydrogenase-like protein	Carbon Metabolism	SA co 39⁰C vs mono 39⁰C	-2.23529
hemL	SAUSA300_1845	glutamate-1-semialdehyde aminotransferase	Carbon Metabolism	SA co 39⁰C vs mono 39⁰C	-2.23438
-	SAUSA300_2317	putative zinc-binding dehydrogenase	Carbon Metabolism	SA co 39⁰C vs mono 39⁰C	-2.20755
-	SAUSA300_2147	alcohol dehydrogenase, zinc-containing	Carbon Metabolism	SA co 39⁰C vs mono 39⁰C	-2.19595
-	SAUSA300_0182	4'-phosphopantetheinyl transferase superfamily protein	Carbon Metabolism	SA co 39⁰C vs mono 39⁰C	-2.11111
mqo	SAUSA300_2312	malate:quinone oxidoreductase	Carbon Metabolism	SA co 39⁰C vs mono 39⁰C	-2.10526
-	SAUSA300_0696	6-pyruvoyl tetrahydrobiopterin synthase-like protein	Carbon Metabolism	SA co 39⁰C vs mono 39⁰C	-2.09091
aldA2	SAUSA300_1901	aldehyde dehydrogenase	Carbon Metabolism	SA co 39⁰C vs mono 39⁰C	-2.08247
-	SAUSA300_1980	acetyltransferase	Carbon Metabolism	SA co 39⁰C vs mono 39⁰C	-2.07692
crtN	SAUSA300_2498	squalene synthase	Carbon Metabolism	SA co 39⁰C vs mono 39⁰C	-2.0566
-	SAUSA300_1691	glutamyl-aminopeptidase	Carbon Metabolism	SA co 39⁰C vs mono 39⁰C	-2.03333
pyrG	SAUSA300_2081	CTP synthetase	Carbon Metabolism	SA co 39⁰C vs mono 39⁰C	-2.03077
-	SAUSA300_1728	aldo/keto reductase family oxidoreductase	Carbon Metabolism	SA co 39⁰C vs mono 39⁰C	-2.0303
-	SAUSA300_2400	glutamyl-aminopeptidase	Carbon Metabolism	SA co 39⁰C vs mono 39⁰C	-2.01786
-	SAUSA300_0918	diacylglycerol glucosyltransferase	Carbon Metabolism	SA co 39⁰C vs mono 39⁰C	-2
-	SAUSA300_1736	hypothetical protein	Carbon Metabolism	SA co 39⁰C vs mono 39⁰C	-1.9434
-	SAUSA300_0329	putative oxidoreductase	Carbon Metabolism	SA co 39⁰C vs mono 39⁰C	-1.90141
est	SAUSA300_0763	carboxylesterase	Carbon Metabolism	SA co 39⁰C vs mono 39⁰C	-1.89041
-	SAUSA300_2319	pyridine nucleotide-disulfide oxidoreductase	Carbon Metabolism	SA co 39⁰C vs mono 39⁰C	-1.82278
-	SAUSA300_0726	glycerate kinase family protein	Carbon Metabolism	SA co 39⁰C vs mono 39⁰C	-1.81818
-	SAUSA300_1456	alpha-D-1,4-glucosidase	Carbon Metabolism	SA co 39⁰C vs mono 39⁰C	-1.80702
murI	SAUSA300_1049	glutamate racemase	Carbon Metabolism	SA co 39⁰C vs mono 39⁰C	-1.78889
murC	SAUSA300_1686	UDP-N-acetylmuramate--L-alanine ligase	Carbon Metabolism	SA co 39⁰C vs mono 39⁰C	-1.76404
-	SAUSA300_2275	short chain dehydrogenase/reductase family oxidoreductase	Carbon Metabolism	SA co 39⁰C vs mono 39⁰C	-1.7451
crtM	SAUSA300_2499	squalene desaturase	Carbon Metabolism	SA co 39⁰C vs mono 39⁰C	-1.72414
-	SAUSA300_0688	aldo/keto reductase family oxidoreductase	Carbon Metabolism	SA co 39⁰C vs mono 39⁰C	-1.72381
hemE	SAUSA300_1783	uroporphyrinogen decarboxylase	Carbon Metabolism	SA co 39⁰C vs mono 39⁰C	-1.68519
folC	SAUSA300_1610	folylpolyglutamate synthase	Carbon Metabolism	SA co 39⁰C vs mono 39⁰C	-1.68493
-	SAUSA300_1050	nucleoside-triphosphatase	Carbon Metabolism	SA co 39⁰C vs mono 39⁰C	-1.66667
-	SAUSA300_1183	2-oxoglutarate ferredoxin oxidoreductase subunit beta	Carbon Metabolism	SA co 39⁰C vs mono 39⁰C	-1.63636
accD	SAUSA300_1647	acetyl-CoA carboxylase subunit beta	Carbon Metabolism	SA co 39⁰C vs mono 39⁰C	1.50746
xpt	SAUSA300_0386	xanthine phosphoribosyltransferase	Carbon Metabolism	SA co 39⁰C vs mono 39⁰C	1.53012
-	SAUSA300_0834	D-isomer specific 2-hydroxyacid dehydrogenase	Carbon Metabolism	SA co 39⁰C vs mono 39⁰C	1.53191
atpD	SAUSA300_2058	F0F1 ATP synthase subunit beta	Carbon Metabolism	SA co 39⁰C vs mono 39⁰C	1.55125
-	SAUSA300_0673	cobalamin synthesis protein/P47K family protein	Carbon Metabolism	SA co 39⁰C vs mono 39⁰C	1.55172
-	SAUSA300_0206	azoreductase	Carbon Metabolism	SA co 39⁰C vs mono 39⁰C	1.55263
hpt	SAUSA300_0488	hypoxanthine phosphoribosyltransferase	Carbon Metabolism	SA co 39⁰C vs mono 39⁰C	1.55882
gcvT	SAUSA300_1498	glycine cleavage system aminomethyltransferase T	Carbon Metabolism	SA co 39⁰C vs mono 39⁰C	1.57895
gpmI	SAUSA300_0759	phosphoglyceromutase	Carbon Metabolism	SA co 39⁰C vs mono 39⁰C	1.59274
glnR	SAUSA300_1200	glutamine synthetase repressor	Carbon Metabolism	SA co 39⁰C vs mono 39⁰C	1.6087
-	SAUSA300_0674	aldo/keto reductase family oxidoreductase	Carbon Metabolism	SA co 39⁰C vs mono 39⁰C	1.61644
ppaC	SAUSA300_1900	putative manganese-dependent inorganic pyrophosphatase	Carbon Metabolism	SA co 39⁰C vs mono 39⁰C	1.63256
-	SAUSA300_1497	glycine dehydrogenase subunit 1	Carbon Metabolism	SA co 39⁰C vs mono 39⁰C	1.63462
panB	SAUSA300_2534	3-methyl-2-oxobutanoate hydroxymethyltransferase	Carbon Metabolism	SA co 39⁰C vs mono 39⁰C	1.63636
-	SAUSA300_1510	5-formyltetrahydrofolate cyclo-ligase	Carbon Metabolism	SA co 39⁰C vs mono 39⁰C	1.65909
pgk	SAUSA300_0757	phosphoglycerate kinase	Carbon Metabolism	SA co 39⁰C vs mono 39⁰C	1.67202
tpiA	SAUSA300_0758	triosephosphate isomerase	Carbon Metabolism	SA co 39⁰C vs mono 39⁰C	1.68019
glk	SAUSA300_1507	glucokinase	Carbon Metabolism	SA co 39⁰C vs mono 39⁰C	1.69149
atpB	SAUSA300_2064	F0F1 ATP synthase subunit A	Carbon Metabolism	SA co 39⁰C vs mono 39⁰C	1.69565
atpG	SAUSA300_2059	F0F1 ATP synthase subunit gamma	Carbon Metabolism	SA co 39⁰C vs mono 39⁰C	1.71264
pyrH	SAUSA300_1151	uridylate kinase	Carbon Metabolism	SA co 39⁰C vs mono 39⁰C	1.76344
glyA	SAUSA300_2067	serine hydroxymethyltransferase	Carbon Metabolism	SA co 39⁰C vs mono 39⁰C	1.76493
-	SAUSA300_0246	putative alcohol dehydrogenase	Carbon Metabolism	SA co 39⁰C vs mono 39⁰C	1.76596
fumC	SAUSA300_1801	fumarate hydratase	Carbon Metabolism	SA co 39⁰C vs mono 39⁰C	1.78
-	SAUSA300_2065	UDP-GlcNAc 2-epimerase	Carbon Metabolism	SA co 39⁰C vs mono 39⁰C	1.81439
atpF	SAUSA300_2062	F0F1 ATP synthase subunit B	Carbon Metabolism	SA co 39⁰C vs mono 39⁰C	1.81992
-	SAUSA300_1231	gamma-aminobutyrate permease	Carbon Metabolism	SA co 39⁰C vs mono 39⁰C	1.82222
-	SAUSA300_1648	putative NADP-dependent malic enzyme	Carbon Metabolism	SA co 39⁰C vs mono 39⁰C	1.82353
atpH	SAUSA300_2061	F0F1 ATP synthase subunit delta	Carbon Metabolism	SA co 39⁰C vs mono 39⁰C	1.8479
-	SAUSA300_1261	putative glutamyl aminopeptidase	Carbon Metabolism	SA co 39⁰C vs mono 39⁰C	1.86792
-	SAUSA300_0677	putative deoxyribodipyrimidine photolyase	Carbon Metabolism	SA co 39⁰C vs mono 39⁰C	1.88679
nadE	SAUSA300_1893	NAD synthetase	Carbon Metabolism	SA co 39⁰C vs mono 39⁰C	1.91139
atpA	SAUSA300_2060	F0F1 ATP synthase subunit alpha	Carbon Metabolism	SA co 39⁰C vs mono 39⁰C	1.94444
ddl	SAUSA300_2039	D-alanyl-alanine synthetase A	Carbon Metabolism	SA co 39⁰C vs mono 39⁰C	1.94565
pyk	SAUSA300_1644	pyruvate kinase	Carbon Metabolism	SA co 39⁰C vs mono 39⁰C	1.95355
gap	SAUSA300_0756	glyceraldehyde-3-phosphate dehydrogenase, type I	Carbon Metabolism	SA co 39⁰C vs mono 39⁰C	1.96502
-	SAUSA300_1258	4-oxalocrotonate tautomerase	Carbon Metabolism	SA co 39⁰C vs mono 39⁰C	2
asd	SAUSA300_1287	aspartate semialdehyde dehydrogenase	Carbon Metabolism	SA co 39⁰C vs mono 39⁰C	2
-	SAUSA300_1894	nicotinate phosphoribosyltransferase	Carbon Metabolism	SA co 39⁰C vs mono 39⁰C	2
upp	SAUSA300_2066	uracil phosphoribosyltransferase	Carbon Metabolism	SA co 39⁰C vs mono 39⁰C	2.00439
-	SAUSA300_0788	nitroreductase family protein	Carbon Metabolism	SA co 39⁰C vs mono 39⁰C	2.00694
atpE	SAUSA300_2063	F0F1 ATP synthase subunit C	Carbon Metabolism	SA co 39⁰C vs mono 39⁰C	2.04082
-	SAUSA300_0952	aminotransferase, class I	Carbon Metabolism	SA co 39⁰C vs mono 39⁰C	2.04762
mtlD	SAUSA300_2108	mannitol-1-phosphate 5-dehydrogenase	Carbon Metabolism	SA co 39⁰C vs mono 39⁰C	2.06494
glnA	SAUSA300_1201	glutamine synthetase, type I	Carbon Metabolism	SA co 39⁰C vs mono 39⁰C	2.1405
pnbA	SAUSA300_2396	para-nitrobenzyl esterase	Carbon Metabolism	SA co 39⁰C vs mono 39⁰C	2.16438
lysA	SAUSA300_1293	diaminopimelate decarboxylase	Carbon Metabolism	SA co 39⁰C vs mono 39⁰C	2.19231
pyrR	SAUSA300_1091	bifunctional pyrimidine regulatory protein PyrR uracil phosphoribosyltransferase	Carbon Metabolism	SA co 39⁰C vs mono 39⁰C	2.29545
pfkA	SAUSA300_1645	6-phosphofructokinase	Carbon Metabolism	SA co 39⁰C vs mono 39⁰C	2.35043
dapA	SAUSA300_1288	dihydrodipicolinate synthase	Carbon Metabolism	SA co 39⁰C vs mono 39⁰C	2.35484
-	SAUSA300_2538	amino acid permease family protein	Carbon Metabolism	SA co 39⁰C vs mono 39⁰C	2.38596
-	SAUSA300_1229	HAD superfamily hydrolase	Carbon Metabolism	SA co 39⁰C vs mono 39⁰C	2.38655
sgtB	SAUSA300_1855	glycosyltransferase	Carbon Metabolism	SA co 39⁰C vs mono 39⁰C	2.54054
fruA	SAUSA300_0685	fructose specific permease	Carbon Metabolism	SA co 39⁰C vs mono 39⁰C	2.65258
fruB	SAUSA300_0684	fructose 1-phosphate kinase	Carbon Metabolism	SA co 39⁰C vs mono 39⁰C	2.808
manA	SAUSA300_2577	mannose-6-phosphate isomerase	Carbon Metabolism	SA co 39⁰C vs mono 39⁰C	2.83088
dapB	SAUSA300_1289	dihydrodipicolinate reductase	Carbon Metabolism	SA co 39⁰C vs mono 39⁰C	2.85714
purB	SAUSA300_1889	adenylosuccinate lyase	Carbon Metabolism	SA co 39⁰C vs mono 39⁰C	3.10714
-	SAUSA300_2539	4-aminobutyrate aminotransferase	Carbon Metabolism	SA co 39⁰C vs mono 39⁰C	3.21429
pyc	SAUSA300_1014	pyruvate carboxylase	Carbon Metabolism	SA co 39⁰C vs mono 39⁰C	3.22093
dapD	SAUSA300_1290	tetrahydrodipicolinate acetyltransferase	Carbon Metabolism	SA co 39⁰C vs mono 39⁰C	3.29412
purD	SAUSA300_0976	phosphoribosylamine--glycine ligase	Carbon Metabolism	SA co 39⁰C vs mono 39⁰C	3.47115
budA	SAUSA300_2536	alpha-acetolactate decarboxylase	Carbon Metabolism	SA co 39⁰C vs mono 39⁰C	3.51724
gntP	SAUSA300_2442	gluconate permease	Carbon Metabolism	SA co 39⁰C vs mono 39⁰C	3.78
nupC	SAUSA300_0506	pyrimidine nucleoside transport protein	Carbon Metabolism	SA co 39⁰C vs mono 39⁰C	4.02778
-	SAUSA300_0785	acetyltransferase	Carbon Metabolism	SA co 39⁰C vs mono 39⁰C	4.08696
purH	SAUSA300_0975	bifunctional phosphoribosylaminoimidazolecarboxamide formyltransferase/IMP cyclohydrolase	Carbon Metabolism	SA co 39⁰C vs mono 39⁰C	4.54878
pyrD	SAUSA300_2526	dihydroorotate dehydrogenase 2	Carbon Metabolism	SA co 39⁰C vs mono 39⁰C	4.82222
purM	SAUSA300_0973	phosphoribosylaminoimidazole synthetase	Carbon Metabolism	SA co 39⁰C vs mono 39⁰C	5.5
purN	SAUSA300_0974	phosphoribosylglycinamide formyltransferase	Carbon Metabolism	SA co 39⁰C vs mono 39⁰C	5.6087
purF	SAUSA300_0972	amidophosphoribosyltransferase	Carbon Metabolism	SA co 39⁰C vs mono 39⁰C	6.11538
purL	SAUSA300_0971	phosphoribosylformylglycinamidine synthase II	Carbon Metabolism	SA co 39⁰C vs mono 39⁰C	6.44898
purQ	SAUSA300_0970	phosphoribosylformylglycinamidine synthase I	Carbon Metabolism	SA co 39⁰C vs mono 39⁰C	7.175
gltD	SAUSA300_0446	glutamate synthase subunit beta	Carbon Metabolism	SA co 39⁰C vs mono 39⁰C	7.28571
gltB	SAUSA300_0445	glutamate synthase, large subunit	Carbon Metabolism	SA co 39⁰C vs mono 39⁰C	7.44444
purS	SAUSA300_0969	phosphoribosylformylglycinamidine synthase	Carbon Metabolism	SA co 39⁰C vs mono 39⁰C	8.63158
-	SAUSA300_0213	Gfo/Idh/MocA family oxidoreductase	Carbon Metabolism	SA co 39⁰C vs mono 39⁰C	9.18182
purK	SAUSA300_0967	phosphoribosylaminoimidazole carboxylase ATPase subunit	Carbon Metabolism	SA co 39⁰C vs mono 39⁰C	9.375
-	SAUSA300_0505	glutamine amidotransferase subunit PdxT	Carbon Metabolism	SA co 39⁰C vs mono 39⁰C	9.80556
purE	SAUSA300_0966	phosphoribosylaminoimidazole carboxylase, catalytic subunit	Carbon Metabolism	SA co 39⁰C vs mono 39⁰C	9.90909
-	SAUSA300_1226	homoserine dehydrogenase	Carbon Metabolism	SA co 39⁰C vs mono 39⁰C	9.94737
thrC	SAUSA300_1227	threonine synthase	Carbon Metabolism	SA co 39⁰C vs mono 39⁰C	10.0952
-	SAUSA300_0212	Gfo/Idh/MocA family oxidoreductase	Carbon Metabolism	SA co 39⁰C vs mono 39⁰C	10.2
thrB	SAUSA300_1228	homoserine kinase	Carbon Metabolism	SA co 39⁰C vs mono 39⁰C	10.5238
purC	SAUSA300_0968	phosphoribosylaminoimidazole-succinocarboxamide synthase	Carbon Metabolism	SA co 39⁰C vs mono 39⁰C	10.8824
-	SAUSA300_0504	pyridoxal biosynthesis lyase PdxS	Carbon Metabolism	SA co 39⁰C vs mono 39⁰C	13.5833
ald	SAUSA300_1331	alanine dehydrogenase	Carbon Metabolism	SA co 39⁰C vs mono 39⁰C	338.5
ilvA	SAUSA300_1330	threonine dehydratase	Carbon Metabolism	SA co 39⁰C vs mono 39⁰C	390
sdhC	SAUSA300_1046	succinate dehydrogenase, cytochrome b-558 subunit	Cytochromes and Energy Generation	SA co 39⁰C vs mono 39⁰C	-3.94118
sdhA	SAUSA300_1047	succinate dehydrogenase flavoprotein subunit	Cytochromes and Energy Generation	SA co 39⁰C vs mono 39⁰C	-3.02985
sdhB	SAUSA300_1048	succinate dehydrogenase iron-sulfur subunit	Cytochromes and Energy Generation	SA co 39⁰C vs mono 39⁰C	-2.30108
-	SAUSA300_0987	cytochrome D ubiquinol oxidase, subunit II	Cytochromes and Energy Generation	SA co 39⁰C vs mono 39⁰C	3.5
-	SAUSA300_0986	cytochrome D ubiquinol oxidase, subunit I	Cytochromes and Energy Generation	SA co 39⁰C vs mono 39⁰C	3.875
rpmG	SAUSA300_1233	50S ribosomal protein L33	DNA replication, transcription and translation	SA co 39⁰C vs mono 39⁰C	-8.19048
-	SAUSA300_1875	exonuclease	DNA replication, transcription and translation	SA co 39⁰C vs mono 39⁰C	-3.83333
rpmB	SAUSA300_1117	50S ribosomal protein L28	DNA replication, transcription and translation	SA co 39⁰C vs mono 39⁰C	-2.98182
-	SAUSA300_0529	putative ribosomal protein L7Ae-like	DNA replication, transcription and translation	SA co 39⁰C vs mono 39⁰C	-2.79825
-	SAUSA300_1876	DNA polymerase IV	DNA replication, transcription and translation	SA co 39⁰C vs mono 39⁰C	-2.76471
-	SAUSA300_2485	methylated DNA-protein cysteine methyltransferase	DNA replication, transcription and translation	SA co 39⁰C vs mono 39⁰C	-2.75309
xerD	SAUSA300_1447	tyrosine recombinase XerD	DNA replication, transcription and translation	SA co 39⁰C vs mono 39⁰C	-2.57353
cysE	SAUSA300_0514	serine acetyltransferase	DNA replication, transcription and translation	SA co 39⁰C vs mono 39⁰C	-2.5
rpsT	SAUSA300_1545	30S ribosomal protein S20	DNA replication, transcription and translation	SA co 39⁰C vs mono 39⁰C	-2.44149
-	SAUSA300_2037	ATP-dependent RNA helicase	DNA replication, transcription and translation	SA co 39⁰C vs mono 39⁰C	-2.42458
-	SAUSA300_0474	putative endoribonuclease L-PSP	DNA replication, transcription and translation	SA co 39⁰C vs mono 39⁰C	-2.38298
rnc	SAUSA300_1126	ribonuclease III	DNA replication, transcription and translation	SA co 39⁰C vs mono 39⁰C	-2.38095
rpsL	SAUSA300_0530	30S ribosomal protein S12	DNA replication, transcription and translation	SA co 39⁰C vs mono 39⁰C	-2.3145
-	SAUSA300_0531	30S ribosomal protein S7	DNA replication, transcription and translation	SA co 39⁰C vs mono 39⁰C	-2.20197
cinA	SAUSA300_1177	competence/damage-inducible protein cinA	DNA replication, transcription and translation	SA co 39⁰C vs mono 39⁰C	-2.16129
-	SAUSA300_0828	5'-nucleotidase family protein	DNA replication, transcription and translation	SA co 39⁰C vs mono 39⁰C	-2.15909
recG	SAUSA300_1120	ATP-dependent DNA helicase RecG	DNA replication, transcription and translation	SA co 39⁰C vs mono 39⁰C	-2.07317
-	SAUSA300_1369	pyridine nucleotide-disulfide oxidoreductase	DNA replication, transcription and translation	SA co 39⁰C vs mono 39⁰C	-2.02564
mutS2	SAUSA300_1043	recombination and DNA strand exchange inhibitor protein	DNA replication, transcription and translation	SA co 39⁰C vs mono 39⁰C	-2.02174
rplV	SAUSA300_2199	50S ribosomal protein L22	DNA replication, transcription and translation	SA co 39⁰C vs mono 39⁰C	-1.99273
-	SAUSA300_1344	putative DNA replication protein DnaD	DNA replication, transcription and translation	SA co 39⁰C vs mono 39⁰C	-1.96
rpsO	SAUSA300_1166	30S ribosomal protein S15	DNA replication, transcription and translation	SA co 39⁰C vs mono 39⁰C	-1.92086
-	SAUSA300_1584	recombination factor protein RarA	DNA replication, transcription and translation	SA co 39⁰C vs mono 39⁰C	-1.91667
-	SAUSA300_1158	hypothetical protein	DNA replication, transcription and translation	SA co 39⁰C vs mono 39⁰C	-1.91
-	SAUSA300_0516	hypothetical protein	DNA replication, transcription and translation	SA co 39⁰C vs mono 39⁰C	-1.84706
rpsN	SAUSA300_2191	30S ribosomal protein S14	DNA replication, transcription and translation	SA co 39⁰C vs mono 39⁰C	-1.834
-	SAUSA300_0517	RNA methyltransferase	DNA replication, transcription and translation	SA co 39⁰C vs mono 39⁰C	-1.7973
recX	SAUSA300_1854	recombination regulator RecX	DNA replication, transcription and translation	SA co 39⁰C vs mono 39⁰C	-1.77778
-	SAUSA300_1654	proline dipeptidase	DNA replication, transcription and translation	SA co 39⁰C vs mono 39⁰C	1.56522
-	SAUSA300_1518	DEAD-box ATP dependent DNA helicase	DNA replication, transcription and translation	SA co 39⁰C vs mono 39⁰C	1.59375
-	SAUSA300_1624	MutT/nudix family protein	DNA replication, transcription and translation	SA co 39⁰C vs mono 39⁰C	1.61538
recA	SAUSA300_1178	recombinase A	DNA replication, transcription and translation	SA co 39⁰C vs mono 39⁰C	1.62309
secF	SAUSA300_1593	bifunctional preprotein translocase subunit SecD/SecF	DNA replication, transcription and translation	SA co 39⁰C vs mono 39⁰C	1.62963
apt	SAUSA300_1591	adenine phosphoribosyltransferase	DNA replication, transcription and translation	SA co 39⁰C vs mono 39⁰C	1.64286
-	SAUSA300_1800	ribosomal large subunit pseudouridine synthase D	DNA replication, transcription and translation	SA co 39⁰C vs mono 39⁰C	1.64286
-	SAUSA300_1699	pseudouridine synthase family 1 protein	DNA replication, transcription and translation	SA co 39⁰C vs mono 39⁰C	1.65476
-	SAUSA300_1590	GTP pyrophosphokinase	DNA replication, transcription and translation	SA co 39⁰C vs mono 39⁰C	1.67949
-	SAUSA300_1332	putative 5'-3' exonuclease	DNA replication, transcription and translation	SA co 39⁰C vs mono 39⁰C	1.72549
lepA	SAUSA300_1544	GTP-binding protein LepA	DNA replication, transcription and translation	SA co 39⁰C vs mono 39⁰C	1.72549
hsdR	SAUSA300_0196	type I restriction-modification enzyme, R subunit	DNA replication, transcription and translation	SA co 39⁰C vs mono 39⁰C	1.73529
cdsA	SAUSA300_1154	phosphatidate cytidylyltransferase	DNA replication, transcription and translation	SA co 39⁰C vs mono 39⁰C	1.74194
lytH	SAUSA300_1588	N-acetylmuramoyl-L-alanine amidase	DNA replication, transcription and translation	SA co 39⁰C vs mono 39⁰C	1.7619
-	SAUSA300_1631	replication initiation and membrane attachment protein	DNA replication, transcription and translation	SA co 39⁰C vs mono 39⁰C	1.83871
recQ	SAUSA300_0705	ATP-dependent DNA helicase RecQ	DNA replication, transcription and translation	SA co 39⁰C vs mono 39⁰C	1.875
dnaI	SAUSA300_1630	primosomal protein DnaI	DNA replication, transcription and translation	SA co 39⁰C vs mono 39⁰C	1.89062
deoD	SAUSA300_2091	purine nucleoside phosphorylase	DNA replication, transcription and translation	SA co 39⁰C vs mono 39⁰C	2.09744
metK	SAUSA300_1730	S-adenosylmethionine synthetase	DNA replication, transcription and translation	SA co 39⁰C vs mono 39⁰C	2.15686
hsdM	SAUSA300_0405	type I restriction-modification system, M subunit	DNA replication, transcription and translation	SA co 39⁰C vs mono 39⁰C	2.2381
ndk	SAUSA300_1358	nucleoside diphosphate kinase	DNA replication, transcription and translation	SA co 39⁰C vs mono 39⁰C	2.25
dat	SAUSA300_1696	D-alanine aminotransferase	DNA replication, transcription and translation	SA co 39⁰C vs mono 39⁰C	2.34416
-	SAUSA300_0307	5'-nucleotidase	DNA replication, transcription and translation	SA co 39⁰C vs mono 39⁰C	13.6
-	SAUSA300_2589	cell wall anchor domain-containing protein	Envelope, secretion and cell division	SA co 39⁰C vs mono 39⁰C	-6
-	SAUSA300_0538	NAD-dependent epimerase/dehydratase family protein	Envelope, secretion and cell division	SA co 39⁰C vs mono 39⁰C	-4.51515
-	SAUSA300_0079	putative lipoprotein	Envelope, secretion and cell division	SA co 39⁰C vs mono 39⁰C	-3.39024
-	SAUSA300_2581	putative surface anchored protein	Envelope, secretion and cell division	SA co 39⁰C vs mono 39⁰C	-3.05556
-	SAUSA300_0175	putative lipoprotein	Envelope, secretion and cell division	SA co 39⁰C vs mono 39⁰C	-2.73214
-	SAUSA300_2584	preprotein translocase subunit SecA	Envelope, secretion and cell division	SA co 39⁰C vs mono 39⁰C	-2.61538
-	SAUSA300_2387	NAD dependent epimerase/dehydratase family protein	Envelope, secretion and cell division	SA co 39⁰C vs mono 39⁰C	-2.45
tagH	SAUSA300_0624	teichoic acids export protein ATP-binding subunit	Envelope, secretion and cell division	SA co 39⁰C vs mono 39⁰C	-2.41844
-	SAUSA300_0419	tandem lipoprotein	Envelope, secretion and cell division	SA co 39⁰C vs mono 39⁰C	-2.25
-	SAUSA300_0422	hypothetical protein	Envelope, secretion and cell division	SA co 39⁰C vs mono 39⁰C	-2.25
-	SAUSA300_0256	murein hydrolase regulator LrgA	Envelope, secretion and cell division	SA co 39⁰C vs mono 39⁰C	-2.22535
-	SAUSA300_0420	hypothetical protein	Envelope, secretion and cell division	SA co 39⁰C vs mono 39⁰C	-2.20588
-	SAUSA300_0136	cell wall surface anchor family protein	Envelope, secretion and cell division	SA co 39⁰C vs mono 39⁰C	-2.16016
-	SAUSA300_0421	hypothetical protein	Envelope, secretion and cell division	SA co 39⁰C vs mono 39⁰C	-2.11364
-	SAUSA300_2582	hypothetical protein	Envelope, secretion and cell division	SA co 39⁰C vs mono 39⁰C	-2.04878
-	SAUSA300_2436	putative cell wall surface anchor family protein	Envelope, secretion and cell division	SA co 39⁰C vs mono 39⁰C	-2.03448
-	SAUSA300_2435	cell wall surface anchor family protein	Envelope, secretion and cell division	SA co 39⁰C vs mono 39⁰C	-2
-	SAUSA300_2583	putative glycosyl transferase	Envelope, secretion and cell division	SA co 39⁰C vs mono 39⁰C	-1.95238
-	SAUSA300_0939	glycosyl transferase, group 1 family protein	Envelope, secretion and cell division	SA co 39⁰C vs mono 39⁰C	-1.9
-	SAUSA300_0689	glycosyl transferase, group 2 family protein	Envelope, secretion and cell division	SA co 39⁰C vs mono 39⁰C	-1.76106
dltD	SAUSA300_0838	D-alanine-activating enzyme/D-alanine-D-alanyl, dltD protein	Envelope, secretion and cell division	SA co 39⁰C vs mono 39⁰C	-1.67416
murG	SAUSA300_1311	undecaprenyldiphospho-muramoylpentapeptide beta-N- acetylglucosaminyltransferase	Envelope, secretion and cell division	SA co 39⁰C vs mono 39⁰C	1.51613
-	SAUSA300_2403	putative lipoprotein	Envelope, secretion and cell division	SA co 39⁰C vs mono 39⁰C	1.55738
atl	SAUSA300_0955	autolysin	Envelope, secretion and cell division	SA co 39⁰C vs mono 39⁰C	1.73626
tagA	SAUSA300_0623	teichoic acid biosynthesis protein	Envelope, secretion and cell division	SA co 39⁰C vs mono 39⁰C	1.76471
cbf1	SAUSA300_1791	3'-5' exoribonuclease YhaM	Envelope, secretion and cell division	SA co 39⁰C vs mono 39⁰C	1.79518
pbpA	SAUSA300_1075	penicillin-binding protein 1	Envelope, secretion and cell division	SA co 39⁰C vs mono 39⁰C	1.85333
murF	SAUSA300_2038	UDP-N-acetylmuramoyl-tripeptide--D-alanyl-D- alanine ligase	Envelope, secretion and cell division	SA co 39⁰C vs mono 39⁰C	1.90526
-	SAUSA300_1700	polysaccharide biosynthesis protein	Envelope, secretion and cell division	SA co 39⁰C vs mono 39⁰C	1.94118
-	SAUSA300_2354	putative lipoprotein	Envelope, secretion and cell division	SA co 39⁰C vs mono 39⁰C	2
-	SAUSA300_0247	putative teichoic acid biosynthesis protein B	Envelope, secretion and cell division	SA co 39⁰C vs mono 39⁰C	2.03488
mraW	SAUSA300_1073	S-adenosyl-methyltransferase MraW	Envelope, secretion and cell division	SA co 39⁰C vs mono 39⁰C	2.20732
mraZ	SAUSA300_1072	cell division protein MraZ	Envelope, secretion and cell division	SA co 39⁰C vs mono 39⁰C	2.30363
ftsL	SAUSA300_1074	cell division protein	Envelope, secretion and cell division	SA co 39⁰C vs mono 39⁰C	3.85034
scdA	SAUSA300_0253	cell wall biosynthesis protein ScdA	Envelope, secretion and cell division	SA co 39⁰C vs mono 39⁰C	3.93421
-	SAUSA300_2160	MerR family transcriptional regulator	Genetic regulation	SA co 39⁰C vs mono 39⁰C	-4.6
malR	SAUSA300_1457	maltose operon transcriptional repressor	Genetic regulation	SA co 39⁰C vs mono 39⁰C	-3.30769
-	SAUSA300_2264	RpiR family phosphosugar-binding transcriptional regulator	Genetic regulation	SA co 39⁰C vs mono 39⁰C	-2.66972
ctsR	SAUSA300_0507	transcriptional regulator CtsR	Genetic regulation	SA co 39⁰C vs mono 39⁰C	-2.63229
tetR	SAUSA300_2599	intercellular adhesion operon transcription regulator	Genetic regulation	SA co 39⁰C vs mono 39⁰C	-2.14151
hfq	SAUSA300_1196	RNA chaperone, host factor-1 protein	Genetic regulation	SA co 39⁰C vs mono 39⁰C	-1.95652
-	SAUSA300_1879	putative lipid kinase	Genetic regulation	SA co 39⁰C vs mono 39⁰C	-1.79545
-	SAUSA300_2245	accessory regulator R	Genetic regulation	SA co 39⁰C vs mono 39⁰C	-1.68954
treR	SAUSA300_0450	trehalose operon repressor	Genetic regulation	SA co 39⁰C vs mono 39⁰C	1.68817
pfoR	SAUSA300_0310	perfringolysin O regulator protein	Genetic regulation	SA co 39⁰C vs mono 39⁰C	1.76744
-	SAUSA300_0683	DeoR family transcriptional regulator	Genetic regulation	SA co 39⁰C vs mono 39⁰C	1.9927
-	SAUSA300_0254	sensor histidine kinase	Genetic regulation	SA co 39⁰C vs mono 39⁰C	2.05
-	SAUSA300_2331	MarR family transcriptional regulator	Genetic regulation	SA co 39⁰C vs mono 39⁰C	2.06122
-	SAUSA300_0333	BglG family transcriptional antiterminator	Genetic regulation	SA co 39⁰C vs mono 39⁰C	2.14286
-	SAUSA300_2490	TetR family regulatory protein	Genetic regulation	SA co 39⁰C vs mono 39⁰C	2.3
-	SAUSA300_1784	signal transduction protein TRAP	Genetic regulation	SA co 39⁰C vs mono 39⁰C	2.40881
-	SAUSA300_2337	DegU family transcriptional regulator	Genetic regulation	SA co 39⁰C vs mono 39⁰C	3.6958
-	SAUSA300_0195	transcriptional regulator	Genetic regulation	SA co 39⁰C vs mono 39⁰C	3.91667
-	SAUSA300_2338	sensor histidine kinase	Genetic regulation	SA co 39⁰C vs mono 39⁰C	4.51148
arsR	SAUSA300_2098	ArsR family transcriptional regulator	Genetic regulation	SA co 39⁰C vs mono 39⁰C	5.35714
chs	SAUSA300_1920	chemotaxis-inhibiting protein CHIPS	Genetic regulation	SA co 39⁰C vs mono 39⁰C	Not detected in monocultures
-	SAUSA300_0320	triacylglycerol lipase	Hydrolases and proteases	SA co 39⁰C vs mono 39⁰C	-5.35714
-	SAUSA300_1460	M20/M25/M40 family peptidase	Hydrolases and proteases	SA co 39⁰C vs mono 39⁰C	-3.06061
-	SAUSA300_0070	putative lysophospholipase	Hydrolases and proteases	SA co 39⁰C vs mono 39⁰C	-3.02222
-	SAUSA300_0604	alpha/beta fold family hydrolase	Hydrolases and proteases	SA co 39⁰C vs mono 39⁰C	-2.8125
clpP	SAUSA300_0752	ATP-dependent Clp protease proteolytic subunit	Hydrolases and proteases	SA co 39⁰C vs mono 39⁰C	-2.40193
cvfA	SAUSA300_1179	phosphodiesterase	Hydrolases and proteases	SA co 39⁰C vs mono 39⁰C	-2.28627
-	SAUSA300_1987	carbon-nitrogen family hydrolase	Hydrolases and proteases	SA co 39⁰C vs mono 39⁰C	-2.2093
-	SAUSA300_2296	esterase-like protein	Hydrolases and proteases	SA co 39⁰C vs mono 39⁰C	1.7561
pepF	SAUSA300_0902	oligoendopeptidase F	Hydrolases and proteases	SA co 39⁰C vs mono 39⁰C	2.08163
-	SAUSA300_2486	putative ATP-dependent Clp proteinase	Hydrolases and proteases	SA co 39⁰C vs mono 39⁰C	2.11379
-	SAUSA300_1697	dipeptidase PepV	Hydrolases and proteases	SA co 39⁰C vs mono 39⁰C	2.41085
-	SAUSA300_1296	hypothetical protein	Hypothetical proteins	SA co 39⁰C vs mono 39⁰C	-13.4074
-	SAUSA300_2311	hypothetical protein	Hypothetical proteins	SA co 39⁰C vs mono 39⁰C	-10.3
-	SAUSA300_0304	hypothetical protein	Hypothetical proteins	SA co 39⁰C vs mono 39⁰C	-9.92857
-	SAUSA300_2310	hypothetical protein	Hypothetical proteins	SA co 39⁰C vs mono 39⁰C	-8.70588
-	SAUSA300_1580	luciferase family protein	Hypothetical proteins	SA co 39⁰C vs mono 39⁰C	-6.92593
-	SAUSA300_2475	hypothetical protein	Hypothetical proteins	SA co 39⁰C vs mono 39⁰C	-6.36957
-	SAUSA300_0178	hypothetical protein	Hypothetical proteins	SA co 39⁰C vs mono 39⁰C	-6.17722
-	SAUSA300_0394	FAD/NAD(P)-binding Rossmann fold superfamily protein	Hypothetical proteins	SA co 39⁰C vs mono 39⁰C	-5.34783
-	SAUSA300_1374	hypothetical protein	Hypothetical proteins	SA co 39⁰C vs mono 39⁰C	-4.88372
-	SAUSA300_2474	hypothetical protein	Hypothetical proteins	SA co 39⁰C vs mono 39⁰C	-4.37681
-	SAUSA300_2218	hypothetical protein	Hypothetical proteins	SA co 39⁰C vs mono 39⁰C	-4.37037
-	SAUSA300_0393	hypothetical protein	Hypothetical proteins	SA co 39⁰C vs mono 39⁰C	-4.35294
-	SAUSA300_0278	hypothetical protein	Hypothetical proteins	SA co 39⁰C vs mono 39⁰C	-4.1245
-	SAUSA300_2448	hypothetical protein	Hypothetical proteins	SA co 39⁰C vs mono 39⁰C	-3.92308
rarD	SAUSA300_2628	RarD protein	Hypothetical proteins	SA co 39⁰C vs mono 39⁰C	-3.84211
-	SAUSA300_1847	hypothetical protein	Hypothetical proteins	SA co 39⁰C vs mono 39⁰C	-3.52941
-	SAUSA300_0732	hypothetical protein	Hypothetical proteins	SA co 39⁰C vs mono 39⁰C	-3.5
-	SAUSA300_0373	hypothetical protein	Hypothetical proteins	SA co 39⁰C vs mono 39⁰C	-3.45652
-	SAUSA300_1272	hypothetical protein	Hypothetical proteins	SA co 39⁰C vs mono 39⁰C	-3.3
-	SAUSA300_1180	hypothetical protein	Hypothetical proteins	SA co 39⁰C vs mono 39⁰C	-3.22222
-	SAUSA300_1856	hypothetical protein	Hypothetical proteins	SA co 39⁰C vs mono 39⁰C	-3.20732
-	SAUSA300_1658	hypothetical protein	Hypothetical proteins	SA co 39⁰C vs mono 39⁰C	-3.07407
-	SAUSA300_1099	hypothetical protein	Hypothetical proteins	SA co 39⁰C vs mono 39⁰C	-3.0678
-	SAUSA300_2547	hypothetical protein	Hypothetical proteins	SA co 39⁰C vs mono 39⁰C	-3.05556
-	SAUSA300_0767	hypothetical protein	Hypothetical proteins	SA co 39⁰C vs mono 39⁰C	-3.04167
-	SAUSA300_2632	hypothetical protein	Hypothetical proteins	SA co 39⁰C vs mono 39⁰C	-2.98387
	SAUSA300_2041	hypothetical protein	Hypothetical proteins	SA co 39⁰C vs mono 39⁰C	-2.96552
-	SAUSA300_2127	hypothetical protein	Hypothetical proteins	SA co 39⁰C vs mono 39⁰C	-2.8913
-	SAUSA300_2394	hypothetical protein	Hypothetical proteins	SA co 39⁰C vs mono 39⁰C	-2.87097
-	SAUSA300_0303	hypothetical protein	Hypothetical proteins	SA co 39⁰C vs mono 39⁰C	-2.86667
-	SAUSA300_2206	hypothetical protein	Hypothetical proteins	SA co 39⁰C vs mono 39⁰C	-2.86387
-	SAUSA300_1919	hypothetical protein	Hypothetical proteins	SA co 39⁰C vs mono 39⁰C	-2.85417
-	SAUSA300_0768	hypothetical protein	Hypothetical proteins	SA co 39⁰C vs mono 39⁰C	-2.8
-	SAUSA300_0842	hypothetical protein	Hypothetical proteins	SA co 39⁰C vs mono 39⁰C	-2.79487
-	SAUSA300_2385	hypothetical protein	Hypothetical proteins	SA co 39⁰C vs mono 39⁰C	-2.70833
-	SAUSA300_2592	hypothetical protein	Hypothetical proteins	SA co 39⁰C vs mono 39⁰C	-2.67925
-	SAUSA300_2125	ATP-binding Mrp/Nbp35 family protein	Hypothetical proteins	SA co 39⁰C vs mono 39⁰C	-2.67857
-	SAUSA300_2325	hypothetical protein	Hypothetical proteins	SA co 39⁰C vs mono 39⁰C	-2.66667
-	SAUSA300_2542	putative AMP-binding enzyme	Hypothetical proteins	SA co 39⁰C vs mono 39⁰C	-2.65236
-	SAUSA300_2097	hypothetical protein	Hypothetical proteins	SA co 39⁰C vs mono 39⁰C	-2.64516
-	SAUSA300_2404	hypothetical protein	Hypothetical proteins	SA co 39⁰C vs mono 39⁰C	-2.63636
-	SAUSA300_0794	TOPRIM domain-containing protein	Hypothetical proteins	SA co 39⁰C vs mono 39⁰C	-2.53488
-	SAUSA300_2473	hypothetical protein	Hypothetical proteins	SA co 39⁰C vs mono 39⁰C	-2.50926
-	SAUSA300_2415	hypothetical protein	Hypothetical proteins	SA co 39⁰C vs mono 39⁰C	-2.48148
-	SAUSA300_0694	hypothetical protein	Hypothetical proteins	SA co 39⁰C vs mono 39⁰C	-2.45455
-	SAUSA300_0938	hypothetical protein	Hypothetical proteins	SA co 39⁰C vs mono 39⁰C	-2.45455
-	SAUSA300_1071	hypothetical protein	Hypothetical proteins	SA co 39⁰C vs mono 39⁰C	-2.43077
-	SAUSA300_1339	hypothetical protein	Hypothetical proteins	SA co 39⁰C vs mono 39⁰C	-2.42056
-	SAUSA300_0035	hypothetical protein	Hypothetical proteins	SA co 39⁰C vs mono 39⁰C	-2.38462
-	SAUSA300_0769	hypothetical protein	Hypothetical proteins	SA co 39⁰C vs mono 39⁰C	-2.34483
-	SAUSA300_0792	hypothetical protein	Hypothetical proteins	SA co 39⁰C vs mono 39⁰C	-2.33333
-	SAUSA300_2502	hypothetical protein	Hypothetical proteins	SA co 39⁰C vs mono 39⁰C	-2.32143
-	SAUSA300_0639	hypothetical protein	Hypothetical proteins	SA co 39⁰C vs mono 39⁰C	-2.31461
-	SAUSA300_0046	hypothetical protein	Hypothetical proteins	SA co 39⁰C vs mono 39⁰C	-2.30612
-	SAUSA300_0795	hypothetical protein	Hypothetical proteins	SA co 39⁰C vs mono 39⁰C	-2.30556
-	SAUSA300_0826	hypothetical protein	Hypothetical proteins	SA co 39⁰C vs mono 39⁰C	-2.25581
-	SAUSA300_0843	hypothetical protein	Hypothetical proteins	SA co 39⁰C vs mono 39⁰C	-2.25581
-	SAUSA300_2447	hypothetical protein	Hypothetical proteins	SA co 39⁰C vs mono 39⁰C	-2.225
-	SAUSA300_0858	hypothetical protein	Hypothetical proteins	SA co 39⁰C vs mono 39⁰C	-2.21008
-	SAUSA300_2620	hypothetical protein	Hypothetical proteins	SA co 39⁰C vs mono 39⁰C	-2.20253
-	SAUSA300_1240	hypothetical protein	Hypothetical proteins	SA co 39⁰C vs mono 39⁰C	-2.18333
-	SAUSA300_1040	hypothetical protein	Hypothetical proteins	SA co 39⁰C vs mono 39⁰C	-2.17391
-	SAUSA300_1338	hypothetical protein	Hypothetical proteins	SA co 39⁰C vs mono 39⁰C	-2.14554
-	SAUSA300_0827	hypothetical protein	Hypothetical proteins	SA co 39⁰C vs mono 39⁰C	-2.13043
-	SAUSA300_1247	hypothetical protein	Hypothetical proteins	SA co 39⁰C vs mono 39⁰C	-2.09677
-	SAUSA300_0173	hypothetical protein	Hypothetical proteins	SA co 39⁰C vs mono 39⁰C	-2.09195
-	SAUSA300_0793	hypothetical protein	Hypothetical proteins	SA co 39⁰C vs mono 39⁰C	-2.08824
-	SAUSA300_1795	hypothetical protein	Hypothetical proteins	SA co 39⁰C vs mono 39⁰C	-2.0844
-	SAUSA300_1579	aminotransferase, class V	Hypothetical proteins	SA co 39⁰C vs mono 39⁰C	-2.08333
-	SAUSA300_1042	hypothetical protein	Hypothetical proteins	SA co 39⁰C vs mono 39⁰C	-2.07895
-	SAUSA300_2144	hypothetical protein	Hypothetical proteins	SA co 39⁰C vs mono 39⁰C	-2.06784
-	SAUSA300_0750	hypothetical protein	Hypothetical proteins	SA co 39⁰C vs mono 39⁰C	-2.04425
-	SAUSA300_0990	hypothetical protein	Hypothetical proteins	SA co 39⁰C vs mono 39⁰C	-2.0396
-	SAUSA300_2246	hypothetical protein	Hypothetical proteins	SA co 39⁰C vs mono 39⁰C	-2.03846
-	SAUSA300_2353	hypothetical protein	Hypothetical proteins	SA co 39⁰C vs mono 39⁰C	-2.0339
-	SAUSA300_2257	hypothetical protein	Hypothetical proteins	SA co 39⁰C vs mono 39⁰C	-2.02976
-	SAUSA300_1850	hypothetical protein	Hypothetical proteins	SA co 39⁰C vs mono 39⁰C	-2.02857
-	SAUSA300_0590	hypothetical protein	Hypothetical proteins	SA co 39⁰C vs mono 39⁰C	-2.02326
-	SAUSA300_0640	hypothetical protein	Hypothetical proteins	SA co 39⁰C vs mono 39⁰C	-2
-	SAUSA300_0660	hypothetical protein	Hypothetical proteins	SA co 39⁰C vs mono 39⁰C	-2
-	SAUSA300_1241	hypothetical protein	Hypothetical proteins	SA co 39⁰C vs mono 39⁰C	-2
-	SAUSA300_2418	hypothetical protein	Hypothetical proteins	SA co 39⁰C vs mono 39⁰C	-2
-	SAUSA300_2352	addiction module antitoxin	Hypothetical proteins	SA co 39⁰C vs mono 39⁰C	-1.98529
-	SAUSA300_1254	hypothetical protein	Hypothetical proteins	SA co 39⁰C vs mono 39⁰C	-1.98361
-	SAUSA300_2381	hypothetical protein	Hypothetical proteins	SA co 39⁰C vs mono 39⁰C	-1.98261
-	SAUSA300_0754	hypothetical protein	Hypothetical proteins	SA co 39⁰C vs mono 39⁰C	-1.97333
-	SAUSA300_2056	hypothetical protein	Hypothetical proteins	SA co 39⁰C vs mono 39⁰C	-1.96739
-	SAUSA300_1085	hypothetical protein	Hypothetical proteins	SA co 39⁰C vs mono 39⁰C	-1.96296
-	SAUSA300_0327	hypothetical protein	Hypothetical proteins	SA co 39⁰C vs mono 39⁰C	-1.95455
-	SAUSA300_0931	hypothetical protein	Hypothetical proteins	SA co 39⁰C vs mono 39⁰C	-1.95139
-	SAUSA300_0932	hypothetical protein	Hypothetical proteins	SA co 39⁰C vs mono 39⁰C	-1.91304
-	SAUSA300_0324	hypothetical protein	Hypothetical proteins	SA co 39⁰C vs mono 39⁰C	-1.89655
-	SAUSA300_0748	hypothetical protein	Hypothetical proteins	SA co 39⁰C vs mono 39⁰C	-1.8961
-	SAUSA300_1026	hypothetical protein	Hypothetical proteins	SA co 39⁰C vs mono 39⁰C	-1.89231
-	SAUSA300_1051	hypothetical protein	Hypothetical proteins	SA co 39⁰C vs mono 39⁰C	-1.88496
-	SAUSA300_0385	hypothetical protein	Hypothetical proteins	SA co 39⁰C vs mono 39⁰C	-1.87952
-	SAUSA300_1069	hypothetical protein	Hypothetical proteins	SA co 39⁰C vs mono 39⁰C	-1.86486
-	SAUSA300_0409	hypothetical protein	Hypothetical proteins	SA co 39⁰C vs mono 39⁰C	-1.86047
cidB	SAUSA300_2478	hypothetical protein	Hypothetical proteins	SA co 39⁰C vs mono 39⁰C	-1.848
-	SAUSA300_0874	hypothetical protein	Hypothetical proteins	SA co 39⁰C vs mono 39⁰C	-1.84071
-	SAUSA300_1846	hypothetical protein	Hypothetical proteins	SA co 39⁰C vs mono 39⁰C	-1.83784
-	SAUSA300_0904	hypothetical protein	Hypothetical proteins	SA co 39⁰C vs mono 39⁰C	-1.83571
-	SAUSA300_0644	hypothetical protein	Hypothetical proteins	SA co 39⁰C vs mono 39⁰C	-1.82143
-	SAUSA300_0553	hypothetical protein	Hypothetical proteins	SA co 39⁰C vs mono 39⁰C	-1.82051
-	SAUSA300_1342	hypothetical protein	Hypothetical proteins	SA co 39⁰C vs mono 39⁰C	-1.81707
-	SAUSA300_1041	hypothetical protein	Hypothetical proteins	SA co 39⁰C vs mono 39⁰C	-1.80645
-	SAUSA300_1086	hypothetical protein	Hypothetical proteins	SA co 39⁰C vs mono 39⁰C	-1.79861
-	SAUSA300_0917	hypothetical protein	Hypothetical proteins	SA co 39⁰C vs mono 39⁰C	-1.77778
-	SAUSA300_0232	hypothetical protein	Hypothetical proteins	SA co 39⁰C vs mono 39⁰C	-1.77027
-	SAUSA300_1550	hypothetical protein	Hypothetical proteins	SA co 39⁰C vs mono 39⁰C	-1.75758
-	SAUSA300_0749	hypothetical protein	Hypothetical proteins	SA co 39⁰C vs mono 39⁰C	-1.73881
-	SAUSA300_1494	hypothetical protein	Hypothetical proteins	SA co 39⁰C vs mono 39⁰C	-1.73846
-	SAUSA300_0374	hypothetical protein	Hypothetical proteins	SA co 39⁰C vs mono 39⁰C	-1.65764
norA	SAUSA300_0680	multi drug resistance protein	Hypothetical proteins	SA co 39⁰C vs mono 39⁰C	1.5
-	SAUSA300_0681	hypothetical protein	Hypothetical proteins	SA co 39⁰C vs mono 39⁰C	1.5
-	SAUSA300_1902	hypothetical protein	Hypothetical proteins	SA co 39⁰C vs mono 39⁰C	1.5
-	SAUSA300_0906	hypothetical protein	Hypothetical proteins	SA co 39⁰C vs mono 39⁰C	1.5102
-	SAUSA300_2093	hypothetical protein	Hypothetical proteins	SA co 39⁰C vs mono 39⁰C	1.51136
-	SAUSA300_1652	hypothetical protein	Hypothetical proteins	SA co 39⁰C vs mono 39⁰C	1.52174
-	SAUSA300_1181	hypothetical protein	Hypothetical proteins	SA co 39⁰C vs mono 39⁰C	1.53846
-	SAUSA300_0790	hypothetical protein	Hypothetical proteins	SA co 39⁰C vs mono 39⁰C	1.53939
-	SAUSA300_0740	hypothetical protein	Hypothetical proteins	SA co 39⁰C vs mono 39⁰C	1.54545
-	SAUSA300_1969	phi77 ORF011-like protein, phage transcriptional repressor	Hypothetical proteins	SA co 39⁰C vs mono 39⁰C	1.55
-	SAUSA300_0383	hypothetical protein	Hypothetical proteins	SA co 39⁰C vs mono 39⁰C	1.55789
-	SAUSA300_0807	hypothetical protein	Hypothetical proteins	SA co 39⁰C vs mono 39⁰C	1.5625
-	SAUSA300_1509	rhomboid family peptidase	Hypothetical proteins	SA co 39⁰C vs mono 39⁰C	1.5625
-	SAUSA300_1534	hypothetical protein	Hypothetical proteins	SA co 39⁰C vs mono 39⁰C	1.57395
-	SAUSA300_1868	hypothetical protein	Hypothetical proteins	SA co 39⁰C vs mono 39⁰C	1.58974
-	SAUSA300_0806	hypothetical protein	Hypothetical proteins	SA co 39⁰C vs mono 39⁰C	1.6055
-	SAUSA300_2511	hypothetical protein	Hypothetical proteins	SA co 39⁰C vs mono 39⁰C	1.61538
-	SAUSA300_1787	HIT family protein	Hypothetical proteins	SA co 39⁰C vs mono 39⁰C	1.62222
-	SAUSA300_0487	hypothetical protein	Hypothetical proteins	SA co 39⁰C vs mono 39⁰C	1.625
-	SAUSA300_0916	hypothetical protein	Hypothetical proteins	SA co 39⁰C vs mono 39⁰C	1.64794
-	SAUSA300_0913	hypothetical protein	Hypothetical proteins	SA co 39⁰C vs mono 39⁰C	1.65079
-	SAUSA300_1505	hypothetical protein	Hypothetical proteins	SA co 39⁰C vs mono 39⁰C	1.67407
-	SAUSA300_2379	putative transporter protein	Hypothetical proteins	SA co 39⁰C vs mono 39⁰C	1.67568
-	SAUSA300_2068	hypothetical protein	Hypothetical proteins	SA co 39⁰C vs mono 39⁰C	1.69355
-	SAUSA300_0929	hypothetical protein	Hypothetical proteins	SA co 39⁰C vs mono 39⁰C	1.69608
-	SAUSA300_1557	HAD superfamily hydrolase	Hypothetical proteins	SA co 39⁰C vs mono 39⁰C	1.69697
-	SAUSA300_0675	hypothetical protein	Hypothetical proteins	SA co 39⁰C vs mono 39⁰C	1.71875
-	SAUSA300_2131	hypothetical protein	Hypothetical proteins	SA co 39⁰C vs mono 39⁰C	1.72059
-	SAUSA300_1318	hypothetical protein	Hypothetical proteins	SA co 39⁰C vs mono 39⁰C	1.73404
-	SAUSA300_1899	hypothetical protein	Hypothetical proteins	SA co 39⁰C vs mono 39⁰C	1.74847
-	SAUSA300_0833	hypothetical protein	Hypothetical proteins	SA co 39⁰C vs mono 39⁰C	1.75
-	SAUSA300_1792	hypothetical protein	Hypothetical proteins	SA co 39⁰C vs mono 39⁰C	1.78125
-	SAUSA300_1506	hypothetical protein	Hypothetical proteins	SA co 39⁰C vs mono 39⁰C	1.78151
-	SAUSA300_1892	hypothetical protein	Hypothetical proteins	SA co 39⁰C vs mono 39⁰C	1.78788
-	SAUSA300_2262	hypothetical protein	Hypothetical proteins	SA co 39⁰C vs mono 39⁰C	1.79545
-	SAUSA300_2209	hypothetical protein	Hypothetical proteins	SA co 39⁰C vs mono 39⁰C	1.8
-	SAUSA300_0805	pathogenicity island protein	Hypothetical proteins	SA co 39⁰C vs mono 39⁰C	1.82353
-	SAUSA300_2140	hypothetical protein	Hypothetical proteins	SA co 39⁰C vs mono 39⁰C	1.86957
-	SAUSA300_2085	hypothetical protein	Hypothetical proteins	SA co 39⁰C vs mono 39⁰C	1.92593
-	SAUSA300_2251	dehydrogenase family protein	Hypothetical proteins	SA co 39⁰C vs mono 39⁰C	1.97826
-	SAUSA300_1888	hypothetical protein	Hypothetical proteins	SA co 39⁰C vs mono 39⁰C	1.98551
-	SAUSA300_1891	hypothetical protein	Hypothetical proteins	SA co 39⁰C vs mono 39⁰C	2.04762
-	SAUSA300_1623	hypothetical protein	Hypothetical proteins	SA co 39⁰C vs mono 39⁰C	2.08571
-	SAUSA300_1210	hypothetical protein	Hypothetical proteins	SA co 39⁰C vs mono 39⁰C	2.13636
-	SAUSA300_0804	putative transcriptional regulator	Hypothetical proteins	SA co 39⁰C vs mono 39⁰C	2.14737
-	SAUSA300_2053	hypothetical protein	Hypothetical proteins	SA co 39⁰C vs mono 39⁰C	2.21053
-	SAUSA300_1984	hypothetical protein	Hypothetical proteins	SA co 39⁰C vs mono 39⁰C	2.21212
-	SAUSA300_2106	putative transcriptional regulator	Hypothetical proteins	SA co 39⁰C vs mono 39⁰C	2.22917
-	SAUSA300_0139	putative tetracycline resistance protein	Hypothetical proteins	SA co 39⁰C vs mono 39⁰C	2.23529
-	SAUSA300_1252	amino acid carrier protein	Hypothetical proteins	SA co 39⁰C vs mono 39⁰C	2.26667
-	SAUSA300_0183	hypothetical protein	Hypothetical proteins	SA co 39⁰C vs mono 39⁰C	2.28261
-	SAUSA300_1333	hypothetical protein	Hypothetical proteins	SA co 39⁰C vs mono 39⁰C	2.32258
-	SAUSA300_1259	ImpB/MucB/SamB family protein	Hypothetical proteins	SA co 39⁰C vs mono 39⁰C	2.3913
-	SAUSA300_0365	hypothetical protein	Hypothetical proteins	SA co 39⁰C vs mono 39⁰C	2.42424
-	SAUSA300_1797	hypothetical protein	Hypothetical proteins	SA co 39⁰C vs mono 39⁰C	2.44444
-	SAUSA300_0169	hypothetical protein	Hypothetical proteins	SA co 39⁰C vs mono 39⁰C	2.48148
-	SAUSA300_2328	hypothetical protein	Hypothetical proteins	SA co 39⁰C vs mono 39⁰C	2.63441
-	SAUSA300_1236	hypothetical protein	Hypothetical proteins	SA co 39⁰C vs mono 39⁰C	2.84211
-	SAUSA300_1970	putative exonuclease	Hypothetical proteins	SA co 39⁰C vs mono 39⁰C	2.85714
-	SAUSA300_2527	hypothetical protein	Hypothetical proteins	SA co 39⁰C vs mono 39⁰C	2.96721
-	SAUSA300_1012	hypothetical protein	Hypothetical proteins	SA co 39⁰C vs mono 39⁰C	3
-	SAUSA300_2282	hypothetical protein	Hypothetical proteins	SA co 39⁰C vs mono 39⁰C	3
-	SAUSA300_0426	hypothetical protein	Hypothetical proteins	SA co 39⁰C vs mono 39⁰C	3.05882
-	SAUSA300_2320	hypothetical protein	Hypothetical proteins	SA co 39⁰C vs mono 39⁰C	3.10465
-	SAUSA300_1434	phiSLT ORF104a-like protein, repressor	Hypothetical proteins	SA co 39⁰C vs mono 39⁰C	3.15789
-	SAUSA300_0438	CHAP domain-contain protein	Hypothetical proteins	SA co 39⁰C vs mono 39⁰C	3.16667
-	SAUSA300_1903	hypothetical protein	Hypothetical proteins	SA co 39⁰C vs mono 39⁰C	3.2069
-	SAUSA300_2138	hypothetical protein	Hypothetical proteins	SA co 39⁰C vs mono 39⁰C	3.29545
-	SAUSA300_0331	hypothetical protein	Hypothetical proteins	SA co 39⁰C vs mono 39⁰C	3.43478
-	SAUSA300_2330	hypothetical protein	Hypothetical proteins	SA co 39⁰C vs mono 39⁰C	3.54839
-	SAUSA300_1809	hypothetical protein	Hypothetical proteins	SA co 39⁰C vs mono 39⁰C	3.9
-	SAUSA300_2137	hypothetical protein	Hypothetical proteins	SA co 39⁰C vs mono 39⁰C	3.93939
-	SAUSA300_1606	hypothetical protein	Hypothetical proteins	SA co 39⁰C vs mono 39⁰C	4.04348
-	SAUSA300_0651	CHAP domain-contain protein	Hypothetical proteins	SA co 39⁰C vs mono 39⁰C	4.34146
-	SAUSA300_2493	hypothetical protein	Hypothetical proteins	SA co 39⁰C vs mono 39⁰C	4.56667
-	SAUSA300_2139	putative transporter	Hypothetical proteins	SA co 39⁰C vs mono 39⁰C	4.6
-	SAUSA300_2339	hypothetical protein	Hypothetical proteins	SA co 39⁰C vs mono 39⁰C	4.86723
-	SAUSA300_1435	phiSLT ORF153-like protein	Hypothetical proteins	SA co 39⁰C vs mono 39⁰C	4.88889
-	SAUSA300_1436	phiSLT ORF144-like protein lipoprotein	Hypothetical proteins	SA co 39⁰C vs mono 39⁰C	4.90909
-	SAUSA300_1732	putative transposase	Hypothetical proteins	SA co 39⁰C vs mono 39⁰C	5.15385
-	SAUSA300_1309	IS200 family transposase	Hypothetical proteins	SA co 39⁰C vs mono 39⁰C	5.58333
-	SAUSA300_2406	putative transporter	Hypothetical proteins	SA co 39⁰C vs mono 39⁰C	7.75
-	SAUSA300_0214	hypothetical protein	Hypothetical proteins	SA co 39⁰C vs mono 39⁰C	8.8
-	SAUSA300_2423	hypothetical protein	Hypothetical proteins	SA co 39⁰C vs mono 39⁰C	11.1286
-	SAUSA300_1031	hypothetical protein	Hypothetical proteins	SA co 39⁰C vs mono 39⁰C	12.2857
-	SAUSA300_0940	hypothetical protein	Hypothetical proteins	SA co 39⁰C vs mono 39⁰C	16.3333
-	SAUSA300_0261	hypothetical protein	Hypothetical proteins	SA co 39⁰C vs mono 39⁰C	16.8
-	SAUSA300_0222	hypothetical protein	Hypothetical proteins	SA co 39⁰C vs mono 39⁰C	25.5
fur	SAUSA300_1514	ferric uptake regulation protein	Iron and metals	SA co 39⁰C vs mono 39⁰C	-7.63636
-	SAUSA300_1874	ferritins family protein	Iron and metals	SA co 39⁰C vs mono 39⁰C	-7.25
-	SAUSA300_2494	copper-translocating P-type ATPase	Iron and metals	SA co 39⁰C vs mono 39⁰C	-5.83784
-	SAUSA300_2495	copper chaperone copZ	Iron and metals	SA co 39⁰C vs mono 39⁰C	-4.96774
copA	SAUSA300_0078	ATPase copper transport	Iron and metals	SA co 39⁰C vs mono 39⁰C	-4.21622
-	SAUSA300_1448	FUR family transcriptional regulator	Iron and metals	SA co 39⁰C vs mono 39⁰C	-2.4186
moeB	SAUSA300_2227	molybdopterin biosynthesis protein B	Iron and metals	SA co 39⁰C vs mono 39⁰C	-2.2963
moeA	SAUSA300_2224	molybdopterin biosynthesis protein A	Iron and metals	SA co 39⁰C vs mono 39⁰C	-2.16667
mobB	SAUSA300_2223	molybdopterin-guanine dinucleotide biosynthesis protein B	Iron and metals	SA co 39⁰C vs mono 39⁰C	-2.11111
-	SAUSA300_0821	NifU family SUF system FeS assembly protein	Iron and metals	SA co 39⁰C vs mono 39⁰C	-1.99524
moaE	SAUSA300_2222	molybdopterin converting factor, subunit 2	Iron and metals	SA co 39⁰C vs mono 39⁰C	-1.83929
mobA	SAUSA300_2220	molybdopterin-guanine dinucleotide biosynthesis protein MobA	Iron and metals	SA co 39⁰C vs mono 39⁰C	-1.82692
moaB	SAUSA300_2226	molybdenum cofactor biosynthesis protein B	Iron and metals	SA co 39⁰C vs mono 39⁰C	-1.79245
moaA	SAUSA300_2219	molybdenum cofactor biosynthesis protein A	Iron and metals	SA co 39⁰C vs mono 39⁰C	-1.74684
-	SAUSA300_1844	bacterioferritin comigratory protein	Iron and metals	SA co 39⁰C vs mono 39⁰C	-1.66165
-	SAUSA300_2134	iron compound ABC transporter permease	Iron and metals	SA co 39⁰C vs mono 39⁰C	2.25806
-	SAUSA300_2135	iron compound ABC transporter permease	Iron and metals	SA co 39⁰C vs mono 39⁰C	2.73077
-	SAUSA300_0168	heme-degrading monooxygenase IsdI	Iron and metals	SA co 39⁰C vs mono 39⁰C	2.84444
-	SAUSA300_2235	iron compound ABC transporter iron compound-binding protein	Iron and metals	SA co 39⁰C vs mono 39⁰C	3.58182
-	SAUSA300_2136	iron compound ABC transporter iron compound-binding protein	Iron and metals	SA co 39⁰C vs mono 39⁰C	3.5871
sirB	SAUSA300_0116	iron compound ABC transporter permease SirB	Iron and metals	SA co 39⁰C vs mono 39⁰C	4.07692
-	SAUSA300_0718	iron compound ABC transporter permease	Iron and metals	SA co 39⁰C vs mono 39⁰C	7.09524
-	SAUSA300_0720	putative iron compound ABC transporter ATP-binding protein	Iron and metals	SA co 39⁰C vs mono 39⁰C	7.29412
-	SAUSA300_0719	iron compound ABC transporter permease	Iron and metals	SA co 39⁰C vs mono 39⁰C	8.8
sirA	SAUSA300_0117	iron compound ABC transporter iron compound-binding protein SirA	Iron and metals	SA co 39⁰C vs mono 39⁰C	9.09677
-	SAUSA300_1030	iron transport associated domain-containing protein	Iron and metals	SA co 39⁰C vs mono 39⁰C	9.4
-	SAUSA300_1032	putative iron compound ABC transporter iron compound-binding protein	Iron and metals	SA co 39⁰C vs mono 39⁰C	11.1667
-	SAUSA300_1033	iron/heme permease	Iron and metals	SA co 39⁰C vs mono 39⁰C	12
srtB	SAUSA300_1034	sortase B	Iron and metals	SA co 39⁰C vs mono 39⁰C	14
-	SAUSA300_1035	heme-degrading monooxygenase IsdG	Iron and metals	SA co 39⁰C vs mono 39⁰C	14.1429
-	SAUSA300_0721	transferrin receptor	Iron and metals	SA co 39⁰C vs mono 39⁰C	29.5
-	SAUSA300_1029	iron transport associated domain-containing protein	Iron and metals	SA co 39⁰C vs mono 39⁰C	58.5455
-	SAUSA300_1028	iron transport associated domain-containing protein	Iron and metals	SA co 39⁰C vs mono 39⁰C	194
betB	SAUSA300_2546	glycine betaine aldehyde dehydrogenase	Stress response	SA co 39⁰C vs mono 39⁰C	-18.4
betA	SAUSA300_2545	choline dehydrogenase	Stress response	SA co 39⁰C vs mono 39⁰C	-14.3333
dps	SAUSA300_2092	general stress protein 20U	Stress response	SA co 39⁰C vs mono 39⁰C	-8.84133
-	SAUSA300_1232	catalase	Stress response	SA co 39⁰C vs mono 39⁰C	-8.19685
ahpC	SAUSA300_0380	alkyl hydroperoxide reductase subunit C	Stress response	SA co 39⁰C vs mono 39⁰C	-4.78485
ahpF	SAUSA300_0379	alkyl hydroperoxide reductase subunit F	Stress response	SA co 39⁰C vs mono 39⁰C	-4.60172
-	SAUSA300_1668	OsmC/Ohr family protein	Stress response	SA co 39⁰C vs mono 39⁰C	-4.23077
uvrC	SAUSA300_1045	excinuclease ABC subunit C	Stress response	SA co 39⁰C vs mono 39⁰C	-3.61111
tpx	SAUSA300_1659	thiol peroxidase	Stress response	SA co 39⁰C vs mono 39⁰C	-3.51799
-	SAUSA300_0536	chaperone protein HchA	Stress response	SA co 39⁰C vs mono 39⁰C	-3.34705
-	SAUSA300_0789	putative thioredoxin	Stress response	SA co 39⁰C vs mono 39⁰C	-3.25316
hslO	SAUSA300_0490	Hsp33-like chaperonin	Stress response	SA co 39⁰C vs mono 39⁰C	-3.125
trx	SAUSA300_1044	thioredoxin	Stress response	SA co 39⁰C vs mono 39⁰C	-2.95116
-	SAUSA300_1513	Fe/Mn family superoxide dismutase	Stress response	SA co 39⁰C vs mono 39⁰C	-2.88551
-	SAUSA300_0508	hypothetical protein	Stress response	SA co 39⁰C vs mono 39⁰C	-2.76879
-	SAUSA300_0509	ATP:guanido phosphotransferase	Stress response	SA co 39⁰C vs mono 39⁰C	-2.61589
-	SAUSA300_1295	CSD family cold shock protein	Stress response	SA co 39⁰C vs mono 39⁰C	-2.45565
trxB	SAUSA300_0747	thioredoxin-disulfide reductase	Stress response	SA co 39⁰C vs mono 39⁰C	-2.36
-	SAUSA300_0695	radical activating enzyme family protein	Stress response	SA co 39⁰C vs mono 39⁰C	-2.26923
typA	SAUSA300_1009	GTP-binding protein	Stress response	SA co 39⁰C vs mono 39⁰C	-1.96552
-	SAUSA300_0135	Fe/Mn family superoxide dismutase	Stress response	SA co 39⁰C vs mono 39⁰C	-1.74444
sdrH	SAUSA300_1985	serine-aspartate repeat-containing protein SdrH	Stress response	SA co 39⁰C vs mono 39⁰C	1.57143
rsbW	SAUSA300_2023	serine-protein kinase RsbW	Stress response	SA co 39⁰C vs mono 39⁰C	1.58871
groEL	SAUSA300_1982	chaperonin GroEL	Stress response	SA co 39⁰C vs mono 39⁰C	1.61157
groES	SAUSA300_1983	co-chaperonin GroES	Stress response	SA co 39⁰C vs mono 39⁰C	1.64706
rsbU	SAUSA300_2025	sigma-B regulation protein	Stress response	SA co 39⁰C vs mono 39⁰C	1.92308
-	SAUSA300_1656	universal stress protein	Stress response	SA co 39⁰C vs mono 39⁰C	2.57191
-	SAUSA300_0558	putative proline/betaine transporter	Transporters	SA co 39⁰C vs mono 39⁰C	-9.17391
-	SAUSA300_1516	ABC transporter ATP-binding protein	Transporters	SA co 39⁰C vs mono 39⁰C	-6.4375
-	SAUSA300_2395	amino acid permease	Transporters	SA co 39⁰C vs mono 39⁰C	-6.33333
-	SAUSA300_1005	manganese transport protein MntH	Transporters	SA co 39⁰C vs mono 39⁰C	-6.09091
-	SAUSA300_1515	ABC transporter permease	Transporters	SA co 39⁰C vs mono 39⁰C	-5.41176
-	SAUSA300_0617	Na+/H+ antiporter	Transporters	SA co 39⁰C vs mono 39⁰C	-4.25532
-	SAUSA300_0630	ABC transporter ATP-binding protein	Transporters	SA co 39⁰C vs mono 39⁰C	-3.26
-	SAUSA300_0177	hypothetical protein	Transporters	SA co 39⁰C vs mono 39⁰C	-2.67816
-	SAUSA300_2357	ABC transporter ATP-binding protein	Transporters	SA co 39⁰C vs mono 39⁰C	-2.58223
-	SAUSA300_0176	ABC transporter permease	Transporters	SA co 39⁰C vs mono 39⁰C	-2.53968
-	SAUSA300_2358	ABC transporter permease	Transporters	SA co 39⁰C vs mono 39⁰C	-2.44884
-	SAUSA300_0659	sugar efflux transporter	Transporters	SA co 39⁰C vs mono 39⁰C	-2.25
-	SAUSA300_0174	hypothetical protein	Transporters	SA co 39⁰C vs mono 39⁰C	-2.17308
-	SAUSA300_2360	multidrug resistance protein	Transporters	SA co 39⁰C vs mono 39⁰C	-2.16279
-	SAUSA300_0382	sodium:dicarboxylate symporter family protein	Transporters	SA co 39⁰C vs mono 39⁰C	-1.86111
-	SAUSA300_0231	ABC transporter substrate-binding protein	Transporters	SA co 39⁰C vs mono 39⁰C	-1.77778
-	SAUSA300_0706	putative osmoprotectant ABC transporter ATP-binding protein	Transporters	SA co 39⁰C vs mono 39⁰C	-1.73256
mscL	SAUSA300_1244	large-conductance mechanosensitive channel	Transporters	SA co 39⁰C vs mono 39⁰C	-1.64493
mnhG	SAUSA300_0849	putative monovalent cation/H+ antiporter subunit G	Transporters	SA co 39⁰C vs mono 39⁰C	1.5641
treP	SAUSA300_0448	PTS system, trehalose-specific IIBC component	Transporters	SA co 39⁰C vs mono 39⁰C	1.57769
mnhF	SAUSA300_0850	putative monovalent cation/H+ antiporter subunit F	Transporters	SA co 39⁰C vs mono 39⁰C	1.64835
trkA	SAUSA300_0988	potassium uptake protein	Transporters	SA co 39⁰C vs mono 39⁰C	1.67241
mnhB	SAUSA300_0854	putative monovalent cation/H+ antiporter subunit B	Transporters	SA co 39⁰C vs mono 39⁰C	1.68182
mnhA	SAUSA300_0855	monovalent cation/H+ antiporter subunit A	Transporters	SA co 39⁰C vs mono 39⁰C	1.76
mnhD	SAUSA300_0852	putative monovalent cation/H+ antiporter subunit D	Transporters	SA co 39⁰C vs mono 39⁰C	1.78947
ptsG	SAUSA300_0191	PTS system glucose-specific IIBC subunit	Transporters	SA co 39⁰C vs mono 39⁰C	1.80247
nhaC	SAUSA300_2250	Na+/H+ antiporter NhaC	Transporters	SA co 39⁰C vs mono 39⁰C	1.84
fhuA	SAUSA300_0633	ferrichrome transport ATP-binding protein fhuA	Transporters	SA co 39⁰C vs mono 39⁰C	1.85246
-	SAUSA300_2207	xanthine/uracil permease family protein	Transporters	SA co 39⁰C vs mono 39⁰C	1.85526
mnhC	SAUSA300_0853	putative monovalent cation/H+ antiporter subunit C	Transporters	SA co 39⁰C vs mono 39⁰C	1.9084
-	SAUSA300_2576	phosphotransferase system, fructose-specific IIABC component	Transporters	SA co 39⁰C vs mono 39⁰C	1.91971
-	SAUSA300_2324	PTS system, sucrose-specific IIBC component	Transporters	SA co 39⁰C vs mono 39⁰C	1.98824
-	SAUSA300_0797	ABC transporter permease	Transporters	SA co 39⁰C vs mono 39⁰C	2.10526
-	SAUSA300_0798	ABC transporter substrate-binding protein	Transporters	SA co 39⁰C vs mono 39⁰C	2.18182
-	SAUSA300_1785	putative ABC transporter protein EcsB	Transporters	SA co 39⁰C vs mono 39⁰C	2.20513
mtlA	SAUSA300_2107	PTS system, mannitol specific IIA component	Transporters	SA co 39⁰C vs mono 39⁰C	2.2449
-	SAUSA300_0704	ABC transporter ATP-binding protein	Transporters	SA co 39⁰C vs mono 39⁰C	2.28
-	SAUSA300_0631	putative nucleoside transporter	Transporters	SA co 39⁰C vs mono 39⁰C	2.32911
-	SAUSA300_0620	ABC transporter ATP-binding protein	Transporters	SA co 39⁰C vs mono 39⁰C	2.37885
-	SAUSA300_1786	ABC transporter ATP-binding protein EcsA	Transporters	SA co 39⁰C vs mono 39⁰C	2.39726
putP	SAUSA300_1883	high affinity proline permease	Transporters	SA co 39⁰C vs mono 39⁰C	2.4
-	SAUSA300_0619	ABC transporter permease	Transporters	SA co 39⁰C vs mono 39⁰C	2.40024
-	SAUSA300_0618	ABC transporter substrate-binding protein	Transporters	SA co 39⁰C vs mono 39⁰C	2.42407
-	SAUSA300_0676	anion transporter family protein	Transporters	SA co 39⁰C vs mono 39⁰C	2.48276
glvC	SAUSA300_2270	PTS system, arbutin-like IIBC component	Transporters	SA co 39⁰C vs mono 39⁰C	2.55556
gltT	SAUSA300_2329	proton/sodium-glutamate symport protein	Transporters	SA co 39⁰C vs mono 39⁰C	2.62319
brnQ	SAUSA300_0188	branched-chain amino acid transport system II carrier protein	Transporters	SA co 39⁰C vs mono 39⁰C	2.67742
-	SAUSA300_0437	NLPA lipoprotein	Transporters	SA co 39⁰C vs mono 39⁰C	2.9
uhpT	SAUSA300_0216	sugar phosphate antiporter	Transporters	SA co 39⁰C vs mono 39⁰C	2.92857
-	SAUSA300_0332	PTS system, IIA component	Transporters	SA co 39⁰C vs mono 39⁰C	3.09524
-	SAUSA300_0598	putative iron compound ABC transporter iron compound-binding protein	Transporters	SA co 39⁰C vs mono 39⁰C	3.16667
mtlF	SAUSA300_2105	PTS system, mannitol specific IIBC component	Transporters	SA co 39⁰C vs mono 39⁰C	3.34286
ulaA	SAUSA300_0330	PTS system ascorbate-specific transporter subunit IIC	Transporters	SA co 39⁰C vs mono 39⁰C	4
oppB	SAUSA300_0887	oligopeptide ABC transporter permease	Transporters	SA co 39⁰C vs mono 39⁰C	4.54545
oppC	SAUSA300_0888	oligopeptide ABC transporter permease	Transporters	SA co 39⁰C vs mono 39⁰C	4.7
oppF	SAUSA300_0890	oligopeptide ABC transporter ATP-binding protein	Transporters	SA co 39⁰C vs mono 39⁰C	4.82927
oppA	SAUSA300_0891	oligopeptide ABC transporter substrate-binding protein	Transporters	SA co 39⁰C vs mono 39⁰C	4.83019
oppD	SAUSA300_0889	oligopeptide ABC transporter ATP-binding protein	Transporters	SA co 39⁰C vs mono 39⁰C	5.05882
-	SAUSA300_0107	Na/Pi cotransporter family protein	Transporters	SA co 39⁰C vs mono 39⁰C	5.3
-	SAUSA300_2099	cation efflux family protein	Transporters	SA co 39⁰C vs mono 39⁰C	6
-	SAUSA300_0210	maltose ABC transporter permease	Transporters	SA co 39⁰C vs mono 39⁰C	6.75
-	SAUSA300_2410	oligopeptide ABC transporter permease	Transporters	SA co 39⁰C vs mono 39⁰C	7.26667
opp-1A	SAUSA300_2411	oligopeptide permease, peptide-binding protein	Transporters	SA co 39⁰C vs mono 39⁰C	7.78571
-	SAUSA300_2409	oligopeptide ABC transporter permease	Transporters	SA co 39⁰C vs mono 39⁰C	8.4
-	SAUSA300_0211	maltose ABC transporter permease	Transporters	SA co 39⁰C vs mono 39⁰C	9.83333
-	SAUSA300_2407	oligopeptide ABC transporter ATP-binding protein	Transporters	SA co 39⁰C vs mono 39⁰C	10.0909
-	SAUSA300_2408	oligopeptide ABC transporter ATP-binding protein	Transporters	SA co 39⁰C vs mono 39⁰C	11.0909
-	SAUSA300_0236	PTS system, IIBC components	Transporters	SA co 39⁰C vs mono 39⁰C	12.25
-	SAUSA300_0305	formate/nitrite transporter family protein	Transporters	SA co 39⁰C vs mono 39⁰C	14.5
-	SAUSA300_2454	membrane spanning protein	Transporters	SA co 39⁰C vs mono 39⁰C	18.7778
-	SAUSA300_2453	ABC transporter ATP-binding protein	Transporters	SA co 39⁰C vs mono 39⁰C	22.3333
-	SAUSA300_2313	L-lactate permease	Transporters	SA co 39⁰C vs mono 39⁰C	40.0606
-	SAUSA300_1328	putative drug transporter	Transporters	SA co 39⁰C vs mono 39⁰C	105.333
-	SAUSA300_1329	amino acid permease	Transporters	SA co 39⁰C vs mono 39⁰C	287.5
-	SAUSA300_1988	delta-hemolysin	Virulence	SA co 39⁰C vs mono 39⁰C	-5.69934
psmβ1	SAUSA300_1067	anti protein	Virulence	SA co 39⁰C vs mono 39⁰C	-5.69403
Psmβ2	SAUSA300_1068	anti protein	Virulence	SA co 39⁰C vs mono 39⁰C	-5.23958
clfA	SAUSA300_0772	clumping factor A	Virulence	SA co 39⁰C vs mono 39⁰C	-4.79618
agrB	SAUSA300_1989	accessory gene regulator protein B	Virulence	SA co 39⁰C vs mono 39⁰C	-2.94211
agrD	SAUSA300_1990	accessory gene regulator protein D	Virulence	SA co 39⁰C vs mono 39⁰C	-2.74492
agrC	SAUSA300_1991	accessory gene regulator protein C	Virulence	SA co 39⁰C vs mono 39⁰C	-2.67913
agrA	SAUSA300_1992	accessory gene regulator protein A	Virulence	SA co 39⁰C vs mono 39⁰C	-2.6595
smpB	SAUSA300_0765	SsrA-binding protein	Virulence	SA co 39⁰C vs mono 39⁰C	-2.2
-	SAUSA300_2129	putative hemolysin III	Virulence	SA co 39⁰C vs mono 39⁰C	1.71765
rot	SAUSA300_1708	accessory regulator Rot	Virulence	SA co 39⁰C vs mono 39⁰C	1.77603
tcaA	SAUSA300_2302	teicoplanin resistance associated membrane protein TcaA protein	Virulence	SA co 39⁰C vs mono 39⁰C	1.9
-	SAUSA300_1052	fibrinogen-binding protein	Virulence	SA co 39⁰C vs mono 39⁰C	2.01515
sbi	SAUSA300_2364	IgG-binding protein SBI	Virulence	SA co 39⁰C vs mono 39⁰C	2.10526
-	SAUSA300_0108	myosin-cross-reactive antigen	Virulence	SA co 39⁰C vs mono 39⁰C	2.95238
clfB	SAUSA300_2565	clumping factor B	Virulence	SA co 39⁰C vs mono 39⁰C	2.96721
-	SAUSA300_0113	immunoglobulin G binding protein A	Virulence	SA co 39⁰C vs mono 39⁰C	3.10008
isaA	SAUSA300_2506	immunodominant antigen A	Virulence	SA co 39⁰C vs mono 39⁰C	4.79221
ssaA	SAUSA300_2249	secretory antigen precursor SsaA	Virulence	SA co 39⁰C vs mono 39⁰C	7.11111
sak	SAUSA300_1922	staphylokinase	Virulence	SA co 39⁰C vs mono 39⁰C	8.3125
-	SAUSA300_1065	exfoliative toxin A	Virulence	SA co 39⁰C vs mono 39⁰C	43.5
